# Supplementary material for: ﻿Balitoraanlongensis, the first cavefish species of the genus Balitora (Teleostei, Balitoridae) from Guizhou Province, southwest China
Source: Zookeys. 2023 Nov 28;1185:21–42. doi: 10.3897/zookeys.1185.108545 (PMC10698868; doi:10.3897/zookeys.1185.108545)
Supplement: XML Treatment for Balitora anlongensis [file zookeys.1185.108545-treatment1.xml]

<!DOCTYPE tp:taxon-treatment
  PUBLIC "-//TaxonX//DTD Taxonomic Treatment Publishing DTD v0 20100105//EN" "tax-treatment-NSO.dtd">
<tp:taxon-treatment xmlns:tp="http://www.plazi.org/taxpub"><tp:treatment-meta><kwd-group><label>Taxon classification</label><kwd>
                <named-content content-type="kingdom">Animalia</named-content>
              </kwd><kwd>
                <named-content content-type="order">Cypriniformes</named-content>
              </kwd><kwd>
                <named-content content-type="family">Balitoridae</named-content>
              </kwd></kwd-group><mixed-citation publication-type="journal"><person-group><name><surname>Luo</surname><given-names>Tao</given-names></name><name><surname>Chen</surname><given-names>Zhi-Xia</given-names></name><name><surname>Zhao</surname><given-names>Xin-Rui</given-names></name><name><surname>Yu</surname><given-names>Jing</given-names></name><name><surname>Lan</surname><given-names>Chang-Ting</given-names></name><name><surname>Zhou</surname><given-names>Jia-Jun</given-names></name><name><surname>Xiao</surname><given-names>Ning</given-names></name><name><surname>Zhou</surname><given-names>Jiang</given-names></name></person-group><article-title>﻿<italic><tp:taxon-name><tp:taxon-name-part taxon-name-part-type="genus" reg="Balitora">Balitora</tp:taxon-name-part><tp:taxon-name-part taxon-name-part-type="species" reg="anlongensis">anlongensis</tp:taxon-name-part></tp:taxon-name></italic>, the first cavefish species of the genus <italic><tp:taxon-name><tp:taxon-name-part taxon-name-part-type="genus" reg="Balitora">Balitora</tp:taxon-name-part></tp:taxon-name></italic> (<tp:taxon-name><tp:taxon-name-part taxon-name-part-type="subclass">Teleostei</tp:taxon-name-part></tp:taxon-name>, <tp:taxon-name><tp:taxon-name-part taxon-name-part-type="family">Balitoridae</tp:taxon-name-part></tp:taxon-name>) from Guizhou Province, southwest China</article-title><source>Zookeys</source><day>28</day><month>11</month><year>2023</year><volume>1185</volume><fpage>21</fpage><lpage>42</lpage><pub-id pub-id-type="doi">10.3897/zookeys.1185.108545</pub-id></mixed-citation></tp:treatment-meta><tp:nomenclature><label>﻿</label><tp:taxon-name>
              <object-id xmlns:xlink="http://www.w3.org/1999/xlink" content-type="arpha" xlink:type="simple">02707D53-F8B5-531F-9B2E-119FC564E2E9</object-id>
              <tp:taxon-name-part taxon-name-part-type="genus" reg="Balitora">Balitora</tp:taxon-name-part>
              <tp:taxon-name-part taxon-name-part-type="species" reg="anlongensis">anlongensis</tp:taxon-name-part>
              <object-id xmlns:xlink="http://www.w3.org/1999/xlink" content-type="zoobank" xlink:type="simple">https://zoobank.org/C1E6B69D-57B1-4AC3-ACCC-3A92F6E2E653</object-id>
            </tp:taxon-name><tp:taxon-authority>Luo, Chen, Zhao, Yu, Lan &amp; Zhou</tp:taxon-authority><tp:taxon-status xmlns:xlink="http://www.w3.org/1999/xlink" xlink:type="simple">sp. nov.</tp:taxon-status><xref ref-type="fig" rid="F4">Figs 4</xref><xref ref-type="fig" rid="F5">, 5</xref><xref ref-type="fig" rid="F6">, 6</xref><xref ref-type="table" rid="T3">, Table 3</xref></tp:nomenclature><tp:treatment-sec sec-type="type material" id="SECID0E1QDK"><title>Type material.</title><p><bold><italic>Holotype</italic>.</bold> GZNU20230215007 (Fig. <xref ref-type="fig" rid="F4">4</xref>), 60.4 mm total length (TL), 47.9 mm standard length (SL), collected by Tao Luo on 15 February 2023 in Xīniú Cave (犀牛洞), NaNao Village, Xinglong Town, Anlong County, Guizhou Province, China (<named-content xmlns:xlink="http://www.w3.org/1999/xlink" content-type="dwc:verbatimCoordinates" xlink:type="simple"><named-content content-type="geo-json" specific-use="{&#34;type&#34;:&#34;Point&#34;,&#34;coordinates&#34;:[105.591434,25.070964]}" id="NCID0EMRDK" xlink:type="simple">105.59143424E, 25.07096446N</named-content></named-content>, 1450 m. a.s.l.; Figs <xref ref-type="fig" rid="F1">1</xref>, <xref ref-type="fig" rid="F2">2</xref>).</p><fig id="F4" position="float" orientation="portrait"><object-id xmlns:xlink="http://www.w3.org/1999/xlink" content-type="doi" xlink:type="simple">10.3897/zookeys.1185.108545.figure4</object-id><object-id xmlns:xlink="http://www.w3.org/1999/xlink" content-type="arpha" xlink:type="simple">72CFD4AE-AF32-581A-A4FB-4963C9B7D88D</object-id><label>Figure 4.</label><caption><p>Morphological characters of holotype GZNU20230215007 of <italic><tp:taxon-name><tp:taxon-name-part taxon-name-part-type="genus" reg="Balitora">Balitora</tp:taxon-name-part><tp:taxon-name-part taxon-name-part-type="species" reg="anlongensis">anlongensis</tp:taxon-name-part></tp:taxon-name></italic> sp. nov. in preservative (10% formalin) <bold>A</bold> lateral view <bold>B</bold> dorsal view <bold>C</bold> ventral view <bold>D</bold> ventral side view of head, and <bold>E</bold> dorsal side view of head. Photos from Tao Luo. Abbreviations: M, maxillary barbels; AN, anterior nostril.</p></caption><graphic xmlns:xlink="http://www.w3.org/1999/xlink" xlink:href="zookeys-1185-021_article-108545__-g004.jpg" position="float" orientation="portrait" xlink:type="simple" id="oo_943522.jpg"><uri content-type="original_file" xlink:type="simple">https://binary.pensoft.net/fig/943522</uri></graphic></fig><p><bold><italic>Paratypes</italic>.</bold> Ten specimens from the same locality as the holotype: GZNU20230215008–215017, collected by Tao Luo, Xin-Rui Zhao, Wei-Feng Wang, Jing Yu, and Chang-Ting Lan on 15 February 2023.</p></tp:treatment-sec><tp:treatment-sec sec-type="comments" id="SECID0ECTDK"><title>Comments.</title><p>The new species is assigned to the genus <italic><tp:taxon-name><tp:taxon-name-part taxon-name-part-type="genus" reg="Balitora">Balitora</tp:taxon-name-part></tp:taxon-name></italic> based on the combination of the following diagnostic characters (<xref ref-type="bibr" rid="B17">Kottelat 1988</xref>; <xref ref-type="bibr" rid="B20">Kottelat and Chu 1988</xref>): (1) body strongly depressed; head and abdomen ventrally flattened; (2) mouth inferior, arched, with both jaws covered by a horny sheath; (3) rostral flap divided into three lobes, both lips with one or two rows of papillae, lower lip not interrupted; (4) one or two pairs of maxillary barbels; (5) gill-openings extending on the ventral surface of head; (6) unbranched pelvic rays two, 8–10 unbranched pectoral rays and 10–12 branched pectoral rays; and (7) adhesive pads present on ventral surface of the 8–11 anterior most pectoral rays and 3–4 anterior most pelvic rays.</p></tp:treatment-sec><tp:treatment-sec sec-type="diagnosis" id="SECID0EXTDK"><title>Diagnosis.</title><p><italic><tp:taxon-name><tp:taxon-name-part taxon-name-part-type="genus" reg="Balitora">Balitora</tp:taxon-name-part><tp:taxon-name-part taxon-name-part-type="species" reg="anlongensis">anlongensis</tp:taxon-name-part></tp:taxon-name></italic> sp. nov. can be distinguished from other congeners by the following combination of characters: (1) two pairs of maxillary barbels; (2) dorsal fin rays iii, 8½; (3) pectoral fin viii, 11; (4) pelvic fin rays ii, 9; (5) anal fin rays iii, 5½; (6) lateral-line scales 66–68; (7) tip of pectoral fin not reaching to the pelvic fin origin; (8) dorsal fin origin anterior to the pelvic fin origin; (9) tip of the pelvic fin reaching to the anus; (10) eyes small, eye diameter equal to outer maxillary barbel length; (11) six to seven indistinctly separated transversely oval blotches on the dorsal side; and (12) each fin transparent and unpigmented in life.</p></tp:treatment-sec><tp:treatment-sec sec-type="description" id="SECID0EIUDK"><title>Description.</title><p>Morphological data of the 11 specimens of the <italic><tp:taxon-name><tp:taxon-name-part taxon-name-part-type="genus" reg="Balitora">Balitora</tp:taxon-name-part><tp:taxon-name-part taxon-name-part-type="species" reg="anlongensis">anlongensis</tp:taxon-name-part></tp:taxon-name></italic> sp. nov. are provided in Table <xref ref-type="table" rid="T3">3</xref>. Body elongated and sub-cylindrical, posterior portion gradually compressed from dorsal fin to caudal-fin base, with deepest body depth anterior to dorsal-fin origin, deepest body depth 11–13% of SL. Dorsal profile slightly convex from snout to dorsal-fin insertion, then straight from posterior portion of dorsal-fin origin to caudal-fin base. Pelvic profile flat. Head blunt and depressed, head length (HL) 21–24% of SL and greater than head width, head width greater than depth (head width/head depth = 1.7). Snout short, oblique, and blunt, length 52–58% HL. Interorbital space wide and flat. Mouth inferior, small and curved, mouth corner situated below anterior nostril, upper and lower lips smooth and fleshy. Relatively shallow preoral groove present between rostral cap and upper lip, extending across corners of mouth. Mouth width 35–44% of head width. Rostral cap around upper lip divided into three lobes, median one largest, slightly curved. Four pairs of barbels: two pairs of rostral barbels, short, outer rostral barbel longer than inner one; two pairs of maxillary barbels, short, situated at corner of mouth: outer maxillary barbels longer than inner one. Upper and lower lips connected at corner of mouth, upper lip with 3–5 papillae in middle, and lower lip thin, with large fleshy papilla at upper and lower lip joint. Lower jaw with radiate ridges on its surface. Two longitudinal fleshy ridges on mid-chin. Anterior and posterior nostrils closely set, anterior nostril without any elongated barbel-like tip. Eyes reduced, 8–13% HL. Gill opening large, extending to origin of pectoral fin, gill rakers absent.</p><p>Dorsal fin rays iii, 8½, pectoral fin rays viii,11, pelvic fin rays ii, 9, anal fin rays iii, 5½, and 17 branched caudal fin rays. Dorsal fin long, 22–24% of SL, nearly equal to head length, distal margin truncated, origin anterior to pelvic fin insertion, situated slightly anterior to midpoint between snout tip and the caudal fin base, first branched ray longest, shorter than HL, tip of the dorsal fin extending to the vertical of the anus. Pectoral fin elongated and developed, distal margin rounded, pectoral fin length slightly greater than HL, 23–25% of SL, tip of the pectoral fin extends backward beyond 3/4 of the distance between the origin of the pectoral fin and the origin of the pelvic fin, without reaching to the pelvic fin-origin. Pelvic fin moderately developed, distal margin rounded, pectoral fin length approximately equal to HL, 23–26% of SL, vertically aligned with the third branched ray of the dorsal fin, pelvic fin origin closer to the snout tip than the caudal fin base and closer to the anal fin origin than the snout tip, tips of the pelvic fin reaching to the anus. Anus ~ 4/5 distance from posterior end of the pelvic fin base to the anal fin origin. Anal fin short, 17–19% of SL, distal margin truncated, origin close to the anus and far from the caudal fin base, spacing ~ 2.9 mm, tips of the anal fin extending backwards and not reaching caudal fin base, distance between the end of the anal fin and the anus 5.4-times the eye diameter. Caudal fin deeply forked, upper lobe equal in length to the lower one, tips pointed, caudal peduncle length 8.8 mm, caudal peduncle depth 2.9 mm, without adipose crests along both dorsal and ventral sides. Vertebrae 36: nine pre-dorsal abdominal, 19 abdominal (including four Weberian and 15 pre-dorsal ones), and 17 caudal (including three pre-anal caudal and the hypural complex) (Fig. <xref ref-type="fig" rid="F5">5</xref>).</p><fig id="F5" position="float" orientation="portrait"><object-id xmlns:xlink="http://www.w3.org/1999/xlink" content-type="doi" xlink:type="simple">10.3897/zookeys.1185.108545.figure5</object-id><object-id xmlns:xlink="http://www.w3.org/1999/xlink" content-type="arpha" xlink:type="simple">07957879-EF7C-534C-906E-1F3BFFF063B2</object-id><label>Figure 5.</label><caption><p>Three-dimensionally reconstructed model of the skeleton of <italic><tp:taxon-name><tp:taxon-name-part taxon-name-part-type="genus" reg="Balitora">Balitora</tp:taxon-name-part><tp:taxon-name-part taxon-name-part-type="species" reg="anlongensis">anlongensis</tp:taxon-name-part></tp:taxon-name></italic> sp. nov. (paratype GZNU20230223017, standard length 44.3 mm) <bold>A</bold> dorsal view <bold>B</bold> ventral view, and <bold>C</bold> lateral view.</p></caption><graphic xmlns:xlink="http://www.w3.org/1999/xlink" xlink:href="zookeys-1185-021_article-108545__-g005.jpg" position="float" orientation="portrait" xlink:type="simple" id="oo_943523.jpg"><uri content-type="original_file" xlink:type="simple">https://binary.pensoft.net/fig/943523</uri></graphic></fig><p>Body smooth, covered with thin scales all over except for on the ventral side, head, and fins. Lateral line complete and straight, with 66–68 lateral line scales, exceeding the tip of the pectoral fin and reaching the base of the caudal fin. Two air bladder chambers, posterior chamber of the air bladder slightly developed and closed (Fig. <xref ref-type="fig" rid="F5">5</xref>).</p></tp:treatment-sec><tp:treatment-sec sec-type="Coloration" id="SECID0EHWDK"><title>Coloration.</title><p>Dwelling in the water bodies of the cave (Fig. <xref ref-type="fig" rid="F6">6</xref>), dorsal and lateral sides of the body grey-brown, ventral side white, slightly pinkish. Dorsal side of the head grayish-white, grayish-brown pigmented spots predominate. Dorsal side of the body with six to seven indistinctly transversely oval blotches separated by grayish-yellow gaps, and usually two blotches anterior to the dorsal fin origin, one to two blotches at the dorsal fin base, and three to four blotches posterior to the dorsal fin end. Except for discontinuous black spots on the distal end of the caudal fin, the remaining fins are transparent and unpigmented. Base of the caudal fin deeply pigmented. Lateral line of the body from the posterior to the eye to the base of the caudal fin light grayish yellow. After being moved from inside the cave to outside, the body pigmentation deepened in ~ 4 hrs. After being fixed in 10% formalin and stored (Fig. <xref ref-type="fig" rid="F4">4</xref>), the body pigmentation deepened and there was pigmentation on the unbranched fins of each fin.</p><fig id="F6" position="float" orientation="portrait"><object-id xmlns:xlink="http://www.w3.org/1999/xlink" content-type="doi" xlink:type="simple">10.3897/zookeys.1185.108545.figure6</object-id><object-id xmlns:xlink="http://www.w3.org/1999/xlink" content-type="arpha" xlink:type="simple">51E42D90-E4BF-59A7-837B-20435C28EF24</object-id><label>Figure 6.</label><caption><p><italic><tp:taxon-name><tp:taxon-name-part taxon-name-part-type="genus" reg="Balitora">Balitora</tp:taxon-name-part><tp:taxon-name-part taxon-name-part-type="species" reg="anlongensis">anlongensis</tp:taxon-name-part></tp:taxon-name></italic> sp. nov. in life, paratypes GZNU20230106001 (photos <bold>A</bold> and <bold>B</bold>) and GZNU20230215014 (photo C) <bold>A</bold> right-side view <bold>B</bold> ventral side view, and <bold>C</bold> dorsal view. Photographs <bold>A, B</bold> were shot indoors at ~ 9:00 p.m. Photo <bold>C</bold> was taken in the cave at ~ 15:00 noon.</p></caption><graphic xmlns:xlink="http://www.w3.org/1999/xlink" xlink:href="zookeys-1185-021_article-108545__-g006.jpg" position="float" orientation="portrait" xlink:type="simple" id="oo_943524.jpg"><uri content-type="original_file" xlink:type="simple">https://binary.pensoft.net/fig/943524</uri></graphic></fig></tp:treatment-sec><tp:treatment-sec sec-type="Sexual dimorphism" id="SECID0E2XDK"><title>Sexual dimorphism.</title><p>No sexual dimorphism was observed based on the present specimens of <italic><tp:taxon-name><tp:taxon-name-part taxon-name-part-type="genus" reg="Balitora">Balitora</tp:taxon-name-part><tp:taxon-name-part taxon-name-part-type="species" reg="anlongensis">anlongensis</tp:taxon-name-part></tp:taxon-name></italic> sp. nov.</p></tp:treatment-sec><tp:treatment-sec sec-type="comparisons" id="SECID0EMYDK"><title>Comparisons.</title><p>Comparative data of <italic><tp:taxon-name><tp:taxon-name-part taxon-name-part-type="genus" reg="Balitora">Balitora</tp:taxon-name-part><tp:taxon-name-part taxon-name-part-type="species" reg="anlongensis">anlongensis</tp:taxon-name-part></tp:taxon-name></italic> sp. nov. with 19 species within the genus <italic><tp:taxon-name><tp:taxon-name-part taxon-name-part-type="genus" reg="Balitora">Balitora</tp:taxon-name-part></tp:taxon-name></italic> are given in Table <xref ref-type="table" rid="T4">4</xref>.</p><p><italic><tp:taxon-name><tp:taxon-name-part taxon-name-part-type="genus" reg="Balitora">Balitora</tp:taxon-name-part><tp:taxon-name-part taxon-name-part-type="species" reg="anlongensis">anlongensis</tp:taxon-name-part></tp:taxon-name></italic> sp. nov. differs from <italic><tp:taxon-name><tp:taxon-name-part taxon-name-part-type="genus" reg="Balitora">B.</tp:taxon-name-part><tp:taxon-name-part taxon-name-part-type="species" reg="annamitica">annamitica</tp:taxon-name-part></tp:taxon-name></italic>, <italic><tp:taxon-name><tp:taxon-name-part taxon-name-part-type="genus" reg="Balitora">B.</tp:taxon-name-part><tp:taxon-name-part taxon-name-part-type="species" reg="brucei">brucei</tp:taxon-name-part></tp:taxon-name></italic>, <italic><tp:taxon-name><tp:taxon-name-part taxon-name-part-type="genus" reg="Balitora">B.</tp:taxon-name-part><tp:taxon-name-part taxon-name-part-type="species" reg="burmanica">burmanica</tp:taxon-name-part></tp:taxon-name></italic> Hora, 1932, <italic><tp:taxon-name><tp:taxon-name-part taxon-name-part-type="genus" reg="Balitora">B.</tp:taxon-name-part><tp:taxon-name-part taxon-name-part-type="species" reg="chipkali">chipkali</tp:taxon-name-part></tp:taxon-name></italic>, <italic><tp:taxon-name><tp:taxon-name-part taxon-name-part-type="genus" reg="Balitora">B.</tp:taxon-name-part><tp:taxon-name-part taxon-name-part-type="species" reg="eddsi">eddsi</tp:taxon-name-part></tp:taxon-name></italic> Conway &amp; Mayden, 2010, <italic><tp:taxon-name><tp:taxon-name-part taxon-name-part-type="genus" reg="Balitora">B.</tp:taxon-name-part><tp:taxon-name-part taxon-name-part-type="species" reg="jalpalli">jalpalli</tp:taxon-name-part></tp:taxon-name></italic>, <italic><tp:taxon-name><tp:taxon-name-part taxon-name-part-type="genus" reg="Balitora">B.</tp:taxon-name-part><tp:taxon-name-part taxon-name-part-type="species" reg="lancangjiangensis">lancangjiangensis</tp:taxon-name-part></tp:taxon-name></italic>, <italic><tp:taxon-name><tp:taxon-name-part taxon-name-part-type="genus" reg="Balitora">B.</tp:taxon-name-part><tp:taxon-name-part taxon-name-part-type="species" reg="laticauda">laticauda</tp:taxon-name-part></tp:taxon-name></italic>, <italic><tp:taxon-name><tp:taxon-name-part taxon-name-part-type="genus" reg="Balitora">B.</tp:taxon-name-part><tp:taxon-name-part taxon-name-part-type="species" reg="meridionalis">meridionalis</tp:taxon-name-part></tp:taxon-name></italic>, <italic><tp:taxon-name><tp:taxon-name-part taxon-name-part-type="genus" reg="Balitora">B.</tp:taxon-name-part><tp:taxon-name-part taxon-name-part-type="species" reg="mysorensis">mysorensis</tp:taxon-name-part></tp:taxon-name></italic>, <italic><tp:taxon-name><tp:taxon-name-part taxon-name-part-type="genus" reg="Balitora">B.</tp:taxon-name-part><tp:taxon-name-part taxon-name-part-type="species" reg="nantingensis">nantingensis</tp:taxon-name-part></tp:taxon-name></italic> Chen, Cui &amp; Yang, 2005, <italic><tp:taxon-name><tp:taxon-name-part taxon-name-part-type="genus" reg="Balitora">B.</tp:taxon-name-part><tp:taxon-name-part taxon-name-part-type="species" reg="elongata">elongata</tp:taxon-name-part></tp:taxon-name></italic>, and <italic><tp:taxon-name><tp:taxon-name-part taxon-name-part-type="genus" reg="Balitora">B.</tp:taxon-name-part><tp:taxon-name-part taxon-name-part-type="species" reg="tchangi">tchangi</tp:taxon-name-part></tp:taxon-name></italic> based on the presence of two maxillary barbels at each corner of the mouth (vs one maxillary barbel at each corner of the mouth). <italic><tp:taxon-name><tp:taxon-name-part taxon-name-part-type="genus" reg="Balitora">Balitora</tp:taxon-name-part><tp:taxon-name-part taxon-name-part-type="species" reg="anlongensis">anlongensis</tp:taxon-name-part></tp:taxon-name></italic> sp. nov. can be further distinguished from <italic><tp:taxon-name><tp:taxon-name-part taxon-name-part-type="genus" reg="Balitora">B.</tp:taxon-name-part><tp:taxon-name-part taxon-name-part-type="species" reg="eddsi">eddsi</tp:taxon-name-part></tp:taxon-name></italic> and <italic><tp:taxon-name><tp:taxon-name-part taxon-name-part-type="genus" reg="Balitora">B.</tp:taxon-name-part><tp:taxon-name-part taxon-name-part-type="species" reg="tchangi">tchangi</tp:taxon-name-part></tp:taxon-name></italic> based on dorsal fin rays (iii, 8½ vs iii, 9 in <italic><tp:taxon-name><tp:taxon-name-part taxon-name-part-type="genus" reg="Balitora">B.</tp:taxon-name-part><tp:taxon-name-part taxon-name-part-type="species" reg="eddsi">eddsi</tp:taxon-name-part></tp:taxon-name></italic> and iii, 7 in <italic><tp:taxon-name><tp:taxon-name-part taxon-name-part-type="genus" reg="Balitora">B.</tp:taxon-name-part><tp:taxon-name-part taxon-name-part-type="species" reg="tchangi">tchangi</tp:taxon-name-part></tp:taxon-name></italic>); from <italic><tp:taxon-name><tp:taxon-name-part taxon-name-part-type="genus" reg="Balitora">B.</tp:taxon-name-part><tp:taxon-name-part taxon-name-part-type="species" reg="jalpalli">jalpalli</tp:taxon-name-part></tp:taxon-name></italic>, <italic><tp:taxon-name><tp:taxon-name-part taxon-name-part-type="genus" reg="Balitora">B.</tp:taxon-name-part><tp:taxon-name-part taxon-name-part-type="species" reg="lancangjiangensis">lancangjiangensis</tp:taxon-name-part></tp:taxon-name></italic>, <italic><tp:taxon-name><tp:taxon-name-part taxon-name-part-type="genus" reg="Balitora">B.</tp:taxon-name-part><tp:taxon-name-part taxon-name-part-type="species" reg="laticauda">laticauda</tp:taxon-name-part></tp:taxon-name></italic>, <italic><tp:taxon-name><tp:taxon-name-part taxon-name-part-type="genus" reg="Balitora">B.</tp:taxon-name-part><tp:taxon-name-part taxon-name-part-type="species" reg="nantingensis">nantingensis</tp:taxon-name-part></tp:taxon-name></italic>, <italic><tp:taxon-name><tp:taxon-name-part taxon-name-part-type="genus" reg="Balitora">B.</tp:taxon-name-part><tp:taxon-name-part taxon-name-part-type="species" reg="elongata">elongata</tp:taxon-name-part></tp:taxon-name></italic>, and <italic><tp:taxon-name><tp:taxon-name-part taxon-name-part-type="genus" reg="Balitora">B.</tp:taxon-name-part><tp:taxon-name-part taxon-name-part-type="species" reg="tchangi">tchangi</tp:taxon-name-part></tp:taxon-name></italic> by the tip of pelvic fin reaching to the anus (vs not reaching to the anus); from <italic><tp:taxon-name><tp:taxon-name-part taxon-name-part-type="genus" reg="Balitora">B.</tp:taxon-name-part><tp:taxon-name-part taxon-name-part-type="species" reg="brucei">brucei</tp:taxon-name-part></tp:taxon-name></italic> by pectoral fin rays (viii, 11 vs ix, 11); and from <italic><tp:taxon-name><tp:taxon-name-part taxon-name-part-type="genus" reg="Balitora">B.</tp:taxon-name-part><tp:taxon-name-part taxon-name-part-type="species" reg="jalpalli">jalpalli</tp:taxon-name-part></tp:taxon-name></italic>, <italic><tp:taxon-name><tp:taxon-name-part taxon-name-part-type="genus" reg="Balitora">B.</tp:taxon-name-part><tp:taxon-name-part taxon-name-part-type="species" reg="lancangjiangensis">lancangjiangensis</tp:taxon-name-part></tp:taxon-name></italic>, <italic><tp:taxon-name><tp:taxon-name-part taxon-name-part-type="genus" reg="Balitora">B.</tp:taxon-name-part><tp:taxon-name-part taxon-name-part-type="species" reg="laticauda">laticauda</tp:taxon-name-part></tp:taxon-name></italic>, <italic><tp:taxon-name><tp:taxon-name-part taxon-name-part-type="genus" reg="Balitora">B.</tp:taxon-name-part><tp:taxon-name-part taxon-name-part-type="species" reg="elongata">elongata</tp:taxon-name-part></tp:taxon-name></italic>, and <italic><tp:taxon-name><tp:taxon-name-part taxon-name-part-type="genus" reg="Balitora">B.</tp:taxon-name-part><tp:taxon-name-part taxon-name-part-type="species" reg="tchangi">tchangi</tp:taxon-name-part></tp:taxon-name></italic> by the dorsal fin origin being anterior to the pelvic fin origin (vs opposite/posterior to pelvic fin origin; see Table <xref ref-type="table" rid="T4">4</xref> for detailed comparisons).</p><p><italic><tp:taxon-name><tp:taxon-name-part taxon-name-part-type="genus" reg="Balitora">Balitora</tp:taxon-name-part><tp:taxon-name-part taxon-name-part-type="species" reg="anlongensis">anlongensis</tp:taxon-name-part></tp:taxon-name></italic> sp. nov. and <italic><tp:taxon-name><tp:taxon-name-part taxon-name-part-type="genus" reg="Balitora">B.</tp:taxon-name-part><tp:taxon-name-part taxon-name-part-type="species" reg="kwangsiensis">kwangsiensis</tp:taxon-name-part></tp:taxon-name></italic>, <italic><tp:taxon-name><tp:taxon-name-part taxon-name-part-type="genus" reg="Balitora">B.</tp:taxon-name-part><tp:taxon-name-part taxon-name-part-type="species" reg="longibarbata">longibarbata</tp:taxon-name-part></tp:taxon-name></italic>, and <italic><tp:taxon-name><tp:taxon-name-part taxon-name-part-type="genus" reg="Balitora">B.</tp:taxon-name-part><tp:taxon-name-part taxon-name-part-type="species" reg="ludongensis">ludongensis</tp:taxon-name-part></tp:taxon-name></italic> are distributed in the Pearl River and share two maxillary barbels at each corner of the mouth, but can be distinguished by the combination of serial characters. <italic><tp:taxon-name><tp:taxon-name-part taxon-name-part-type="genus" reg="Balitora">Balitora</tp:taxon-name-part><tp:taxon-name-part taxon-name-part-type="species" reg="anlongensis">anlongensis</tp:taxon-name-part></tp:taxon-name></italic> sp. nov. can be distinguished from <italic><tp:taxon-name><tp:taxon-name-part taxon-name-part-type="genus" reg="Balitora">B.</tp:taxon-name-part><tp:taxon-name-part taxon-name-part-type="species" reg="kwangsiensis">kwangsiensis</tp:taxon-name-part></tp:taxon-name></italic> by anal fin rays (iii, 5½ vs ii, 5), pelvic fin rays (ii, 9 vs ii, 8), lateral-line scales (66–68 vs 61–65), and each fin being transparent and unpigmented in life (vs each fin having black spots); from <italic><tp:taxon-name><tp:taxon-name-part taxon-name-part-type="genus" reg="Balitora">B.</tp:taxon-name-part><tp:taxon-name-part taxon-name-part-type="species" reg="longibarbata">longibarbata</tp:taxon-name-part></tp:taxon-name></italic> by the pelvic fin rays (ii, 8 vs ii, 9–11), anal fin rays (iii, 5½ vs ii, 5), lateral-line scales (66–68 vs 74–76), the dorsal fin origin being anterior to the pelvic fin origin (vs opposite to the pelvic fin origin), and the tip of the pelvic fin reaching to the anus (vs not reaching to the anus).</p><p>Phylogeny constructed based on combined mitochondrial and nuclear genes shows that <italic><tp:taxon-name><tp:taxon-name-part taxon-name-part-type="genus" reg="Balitora">Balitora</tp:taxon-name-part><tp:taxon-name-part taxon-name-part-type="species" reg="anlongensis">anlongensis</tp:taxon-name-part></tp:taxon-name></italic> sp. nov. is close to <italic><tp:taxon-name><tp:taxon-name-part taxon-name-part-type="genus" reg="Balitora">B.</tp:taxon-name-part><tp:taxon-name-part taxon-name-part-type="species" reg="ludongensis">ludongensis</tp:taxon-name-part></tp:taxon-name></italic> and can be distinguished by the combination of the following morphological characters: eight unbranched pectoral fin rays (vs six to seven), anal fin rays (iii, 5½ vs ii, 5), pelvic fin rays (ii, 9 vs ii, 6–7), lateral-line scales (66–68 vs 69–74), dorsal fin origin far anterior to the pelvic fin origin (vs slightly anterior to the pelvic fin origin), body depth 13–14% of the SL (vs 15–20%), body width 12–14% of SL (vs 18–21%), head depth 38–48% of HL (vs 51–67%), head width 109–134% of body width (vs 87–107%), transversely oval blotches on dorsal side indistinctly separated (vs distinctly separated), and each fin transparent and unpigmented in life (vs each fin having black spots).</p></tp:treatment-sec><tp:treatment-sec sec-type="distribution" id="SECID0EKHEK"><title>Distribution and ecology.</title><p><italic><tp:taxon-name><tp:taxon-name-part taxon-name-part-type="genus" reg="Balitora">Balitora</tp:taxon-name-part><tp:taxon-name-part taxon-name-part-type="species" reg="anlongensis">anlongensis</tp:taxon-name-part></tp:taxon-name></italic> sp. nov. is only known from the type locality, a vertical cave some distance from NaNao Village, Xinglong Town, Anlong County, Guizhou Province, China at an elevation of 1387 m (Figs <xref ref-type="fig" rid="F1">1</xref>, <xref ref-type="fig" rid="F2">2</xref>). The type locality is located in the Nanpanjiang River, a tributary of the Pearl River. There is no surface stream outside the cave. The cave is ~ 50 m long and has a small volume of water during dry periods, but is a source of domestic water for the local population. Within this cave, <italic><tp:taxon-name><tp:taxon-name-part taxon-name-part-type="genus" reg="Balitora">Balitora</tp:taxon-name-part><tp:taxon-name-part taxon-name-part-type="species" reg="anlongensis">anlongensis</tp:taxon-name-part></tp:taxon-name></italic> sp. nov. co-occurred with fish (<italic><tp:taxon-name><tp:taxon-name-part taxon-name-part-type="genus" reg="Triplophysa">Triplophysa</tp:taxon-name-part></tp:taxon-name></italic> sp. and <italic><tp:taxon-name><tp:taxon-name-part taxon-name-part-type="genus" reg="Misgurnus">Misgurnus</tp:taxon-name-part><tp:taxon-name-part taxon-name-part-type="species" reg="anguillicaudatus">anguillicaudatus</tp:taxon-name-part></tp:taxon-name></italic>), frog (<italic><tp:taxon-name><tp:taxon-name-part taxon-name-part-type="genus" reg="Odorrana">Odorrana</tp:taxon-name-part></tp:taxon-name></italic> sp.), red-eared slider (<italic><tp:taxon-name><tp:taxon-name-part taxon-name-part-type="genus" reg="Trachemys">Trachemys</tp:taxon-name-part><tp:taxon-name-part taxon-name-part-type="species" reg="scripta">scripta</tp:taxon-name-part></tp:taxon-name></italic>), and crab (<italic><tp:taxon-name><tp:taxon-name-part taxon-name-part-type="genus" reg="Diyutamon">Diyutamon</tp:taxon-name-part><tp:taxon-name-part taxon-name-part-type="species" reg="cereum">cereum</tp:taxon-name-part></tp:taxon-name></italic>) species. Outside the cave, the arable land was farmed to produce maize, wheat, and potatoes.</p></tp:treatment-sec><tp:treatment-sec sec-type="etymology" id="SECID0E4JEK"><title>Etymology.</title><p>The specific epithet “<italic>anlongensis</italic>” is in reference to the type locality of the new species: NaNao Village, Xinglong Town, Anlong County, Guizhou Province, China. We propose the common English name “Anlong stone loach” and the Chinese name “ān lóng Pá Qīu (安龙爬鳅)”.</p></tp:treatment-sec><tp:treatment-sec><!--Section generated to contain objects referenced in tp:taxon-treatment.--><table-wrap id="T3" position="float" orientation="portrait"><label>Table 3.</label><caption><p>Morphological characters and measurement data (mm) of the new species <italic><tp:taxon-name><tp:taxon-name-part taxon-name-part-type="genus" reg="Balitora">Balitora</tp:taxon-name-part><tp:taxon-name-part taxon-name-part-type="species" reg="anlongensis">anlongensis</tp:taxon-name-part></tp:taxon-name></italic> sp. nov. described in this study.</p></caption><table id="TID0EMLAK" rules="all"><tbody><tr><th rowspan="1" colspan="1">Characters</th><th rowspan="1" colspan="1">GZNU2023 0215007</th><th rowspan="1" colspan="1">GZNU2023 0215008</th><th rowspan="1" colspan="1">GZNU2023 0215009</th><th rowspan="1" colspan="1">GZNU2023 0215010</th><th rowspan="1" colspan="1">GZNU2023 0215011</th><th rowspan="1" colspan="1">GZNU2023 0215012</th><th rowspan="1" colspan="1">GZNU2023 02150113</th><th rowspan="1" colspan="1">GZNU2023 0215014</th><th rowspan="1" colspan="1">GZNU2023 0215015</th><th rowspan="1" colspan="1">GZNU2023 0215016</th><th rowspan="1" colspan="1">GZNU2023 0215017</th><th rowspan="1" colspan="1">Range</th><th rowspan="1" colspan="1">Mean ± SD</th></tr><tr><td rowspan="1" colspan="1">Dorsal-fin rays</td><td rowspan="1" colspan="1">iii, 8½</td><td rowspan="1" colspan="1">iii, 8½</td><td rowspan="1" colspan="1">iii, 8½</td><td rowspan="1" colspan="1">iii, 8½</td><td rowspan="1" colspan="1">iii, 8½</td><td rowspan="1" colspan="1">iii, 8½</td><td rowspan="1" colspan="1">iii, 8½</td><td rowspan="1" colspan="1">iii, 8½</td><td rowspan="1" colspan="1">iii, 8½</td><td rowspan="1" colspan="1">iii, 8½</td><td rowspan="1" colspan="1">iii, 8½</td><td rowspan="1" colspan="1">/</td><td rowspan="1" colspan="1">/</td></tr><tr><td rowspan="1" colspan="1">Pectoral-fin rays</td><td rowspan="1" colspan="1">viii, 11</td><td rowspan="1" colspan="1">viii, 11</td><td rowspan="1" colspan="1">viii, 11</td><td rowspan="1" colspan="1">viii, 11</td><td rowspan="1" colspan="1">viii, 11</td><td rowspan="1" colspan="1">viii, 11</td><td rowspan="1" colspan="1">viii, 11</td><td rowspan="1" colspan="1">viii, 11</td><td rowspan="1" colspan="1">viii, 11</td><td rowspan="1" colspan="1">viii, 11</td><td rowspan="1" colspan="1">viii, 11</td><td rowspan="1" colspan="1">/</td><td rowspan="1" colspan="1">/</td></tr><tr><td rowspan="1" colspan="1">Pelvic-fin rays</td><td rowspan="1" colspan="1">ii, 9</td><td rowspan="1" colspan="1">ii, 9</td><td rowspan="1" colspan="1">ii, 9</td><td rowspan="1" colspan="1">ii, 9</td><td rowspan="1" colspan="1">ii, 9</td><td rowspan="1" colspan="1">ii, 9</td><td rowspan="1" colspan="1">ii, 9</td><td rowspan="1" colspan="1">ii, 9</td><td rowspan="1" colspan="1">ii, 9</td><td rowspan="1" colspan="1">ii, 9</td><td rowspan="1" colspan="1">ii, 9</td><td rowspan="1" colspan="1">/</td><td rowspan="1" colspan="1">/</td></tr><tr><td rowspan="1" colspan="1">Anal-fin rays</td><td rowspan="1" colspan="1">iii, 5½</td><td rowspan="1" colspan="1">iii, 5½</td><td rowspan="1" colspan="1">iii, 5½</td><td rowspan="1" colspan="1">iii, 5½</td><td rowspan="1" colspan="1">iii, 5½</td><td rowspan="1" colspan="1">iii, 5½</td><td rowspan="1" colspan="1">iii, 5½</td><td rowspan="1" colspan="1">iii, 5½</td><td rowspan="1" colspan="1">iii, 5½</td><td rowspan="1" colspan="1">iii, 5½</td><td rowspan="1" colspan="1">iii, 5½</td><td rowspan="1" colspan="1">/</td><td rowspan="1" colspan="1">/</td></tr><tr><td rowspan="1" colspan="1">Caudal-fin rays</td><td rowspan="1" colspan="1">17</td><td rowspan="1" colspan="1">17</td><td rowspan="1" colspan="1">17</td><td rowspan="1" colspan="1">17</td><td rowspan="1" colspan="1">17</td><td rowspan="1" colspan="1">17</td><td rowspan="1" colspan="1">17</td><td rowspan="1" colspan="1">17</td><td rowspan="1" colspan="1">17</td><td rowspan="1" colspan="1">17</td><td rowspan="1" colspan="1">17</td><td rowspan="1" colspan="1">/</td><td rowspan="1" colspan="1">/</td></tr><tr><td rowspan="1" colspan="1">Lateral-line pores/scales</td><td rowspan="1" colspan="1">68</td><td rowspan="1" colspan="1">68</td><td rowspan="1" colspan="1">68</td><td rowspan="1" colspan="1">68</td><td rowspan="1" colspan="1">67</td><td rowspan="1" colspan="1">68</td><td rowspan="1" colspan="1">68</td><td rowspan="1" colspan="1">67</td><td rowspan="1" colspan="1">66</td><td rowspan="1" colspan="1">68</td><td rowspan="1" colspan="1">68</td><td rowspan="1" colspan="1">66–68</td><td rowspan="1" colspan="1">/</td></tr><tr><td rowspan="1" colspan="1">Total length</td><td rowspan="1" colspan="1">60.4</td><td rowspan="1" colspan="1">57.7</td><td rowspan="1" colspan="1">51.7</td><td rowspan="1" colspan="1">56.9</td><td rowspan="1" colspan="1">52.2</td><td rowspan="1" colspan="1">59.6</td><td rowspan="1" colspan="1">56.7</td><td rowspan="1" colspan="1">53.6</td><td rowspan="1" colspan="1">49.7</td><td rowspan="1" colspan="1">60.4</td><td rowspan="1" colspan="1">55.8</td><td rowspan="1" colspan="1">49.7–60.4</td><td rowspan="1" colspan="1">55.9 ± 3.7</td></tr><tr><td rowspan="1" colspan="1">Standard length</td><td rowspan="1" colspan="1">47.9</td><td rowspan="1" colspan="1">44.6</td><td rowspan="1" colspan="1">42.4</td><td rowspan="1" colspan="1">44.7</td><td rowspan="1" colspan="1">42.3</td><td rowspan="1" colspan="1">47.7</td><td rowspan="1" colspan="1">45.9</td><td rowspan="1" colspan="1">42.5</td><td rowspan="1" colspan="1">39.8</td><td rowspan="1" colspan="1">48.2</td><td rowspan="1" colspan="1">44.3</td><td rowspan="1" colspan="1">39.8–48.2</td><td rowspan="1" colspan="1">44.6 ± 2.7</td></tr><tr><td rowspan="1" colspan="1">Body depth</td><td rowspan="1" colspan="1">5.2</td><td rowspan="1" colspan="1">5.3</td><td rowspan="1" colspan="1">5.6</td><td rowspan="1" colspan="1">5.5</td><td rowspan="1" colspan="1">4.7</td><td rowspan="1" colspan="1">5.8</td><td rowspan="1" colspan="1">5.6</td><td rowspan="1" colspan="1">5.0</td><td rowspan="1" colspan="1">4.5</td><td rowspan="1" colspan="1">5.8</td><td rowspan="1" colspan="1">5.1</td><td rowspan="1" colspan="1">4.5–5.8</td><td rowspan="1" colspan="1">5.3 ± 0.4</td></tr><tr><td rowspan="1" colspan="1">Body width</td><td rowspan="1" colspan="1">6.5</td><td rowspan="1" colspan="1">5.4</td><td rowspan="1" colspan="1">5.8</td><td rowspan="1" colspan="1">5.2</td><td rowspan="1" colspan="1">5.3</td><td rowspan="1" colspan="1">6.0</td><td rowspan="1" colspan="1">5.9</td><td rowspan="1" colspan="1">5.4</td><td rowspan="1" colspan="1">5.1</td><td rowspan="1" colspan="1">6.4</td><td rowspan="1" colspan="1">5.3</td><td rowspan="1" colspan="1">5.1–6.5</td><td rowspan="1" colspan="1">5.7 ± 0.5</td></tr><tr><td rowspan="1" colspan="1">Head length</td><td rowspan="1" colspan="1">10.3</td><td rowspan="1" colspan="1">10.0</td><td rowspan="1" colspan="1">9.3</td><td rowspan="1" colspan="1">10.6</td><td rowspan="1" colspan="1">9.4</td><td rowspan="1" colspan="1">10.5</td><td rowspan="1" colspan="1">10.4</td><td rowspan="1" colspan="1">9.9</td><td rowspan="1" colspan="1">8.4</td><td rowspan="1" colspan="1">9.9</td><td rowspan="1" colspan="1">9.9</td><td rowspan="1" colspan="1">8.4–10.6</td><td rowspan="1" colspan="1">9.9 ± 0.6</td></tr><tr><td rowspan="1" colspan="1">Head depth</td><td rowspan="1" colspan="1">4.9</td><td rowspan="1" colspan="1">4.2</td><td rowspan="1" colspan="1">4.3</td><td rowspan="1" colspan="1">4.3</td><td rowspan="1" colspan="1">4.2</td><td rowspan="1" colspan="1">4.1</td><td rowspan="1" colspan="1">4.0</td><td rowspan="1" colspan="1">3.8</td><td rowspan="1" colspan="1">3.6</td><td rowspan="1" colspan="1">4.5</td><td rowspan="1" colspan="1">4.1</td><td rowspan="1" colspan="1">3.6–4.9</td><td rowspan="1" colspan="1">4.2 ± 0.3</td></tr><tr><td rowspan="1" colspan="1">Head width</td><td rowspan="1" colspan="1">8.7</td><td rowspan="1" colspan="1">6.8</td><td rowspan="1" colspan="1">7.0</td><td rowspan="1" colspan="1">6.7</td><td rowspan="1" colspan="1">6.6</td><td rowspan="1" colspan="1">7.2</td><td rowspan="1" colspan="1">7.2</td><td rowspan="1" colspan="1">6.1</td><td rowspan="1" colspan="1">6.3</td><td rowspan="1" colspan="1">7.0</td><td rowspan="1" colspan="1">6.9</td><td rowspan="1" colspan="1">6.1–8.7</td><td rowspan="1" colspan="1">7.0 ± 0.7</td></tr><tr><td rowspan="1" colspan="1">Pre-anterior distance</td><td rowspan="1" colspan="1">3.5</td><td rowspan="1" colspan="1">4.3</td><td rowspan="1" colspan="1">3.4</td><td rowspan="1" colspan="1">3.8</td><td rowspan="1" colspan="1">3.7</td><td rowspan="1" colspan="1">4.6</td><td rowspan="1" colspan="1">3.6</td><td rowspan="1" colspan="1">3.9</td><td rowspan="1" colspan="1">3.8</td><td rowspan="1" colspan="1">3.9</td><td rowspan="1" colspan="1">4.4</td><td rowspan="1" colspan="1">3.4–4.6</td><td rowspan="1" colspan="1">3.9 ± 0.4</td></tr><tr><td rowspan="1" colspan="1">Distance between anterior nostrils</td><td rowspan="1" colspan="1">2.8</td><td rowspan="1" colspan="1">2.9</td><td rowspan="1" colspan="1">2.8</td><td rowspan="1" colspan="1">3.1</td><td rowspan="1" colspan="1">2.6</td><td rowspan="1" colspan="1">3.0</td><td rowspan="1" colspan="1">2.9</td><td rowspan="1" colspan="1">2.3</td><td rowspan="1" colspan="1">2.1</td><td rowspan="1" colspan="1">2.4</td><td rowspan="1" colspan="1">2.1</td><td rowspan="1" colspan="1">2.1–3.1</td><td rowspan="1" colspan="1">2.6 ± 0.4</td></tr><tr><td rowspan="1" colspan="1">Distance between posterior nostrils</td><td rowspan="1" colspan="1">3.8</td><td rowspan="1" colspan="1">3.7</td><td rowspan="1" colspan="1">3.6</td><td rowspan="1" colspan="1">3.6</td><td rowspan="1" colspan="1">3.8</td><td rowspan="1" colspan="1">3.4</td><td rowspan="1" colspan="1">3.6</td><td rowspan="1" colspan="1">3.2</td><td rowspan="1" colspan="1">2.9</td><td rowspan="1" colspan="1">3.4</td><td rowspan="1" colspan="1">3.1</td><td rowspan="1" colspan="1">2.9–3.8</td><td rowspan="1" colspan="1">3.5 ± 0.3</td></tr><tr><td rowspan="1" colspan="1">Distance between anterior and posterior nostrils</td><td rowspan="1" colspan="1">2.0</td><td rowspan="1" colspan="1">1.7</td><td rowspan="1" colspan="1">1.1</td><td rowspan="1" colspan="1">1.6</td><td rowspan="1" colspan="1">1.5</td><td rowspan="1" colspan="1">1.6</td><td rowspan="1" colspan="1">1.3</td><td rowspan="1" colspan="1">1.3</td><td rowspan="1" colspan="1">1.4</td><td rowspan="1" colspan="1">1.5</td><td rowspan="1" colspan="1">1.3</td><td rowspan="1" colspan="1">1.1–2.0</td><td rowspan="1" colspan="1">1.5 ± 0.2</td></tr><tr><td rowspan="1" colspan="1">Snout length</td><td rowspan="1" colspan="1">5.9</td><td rowspan="1" colspan="1">5.3</td><td rowspan="1" colspan="1">5.2</td><td rowspan="1" colspan="1">5.6</td><td rowspan="1" colspan="1">5.2</td><td rowspan="1" colspan="1">6.1</td><td rowspan="1" colspan="1">5.4</td><td rowspan="1" colspan="1">5.1</td><td rowspan="1" colspan="1">4.9</td><td rowspan="1" colspan="1">5.6</td><td rowspan="1" colspan="1">5.6</td><td rowspan="1" colspan="1">4.9–6.1</td><td rowspan="1" colspan="1">5.4 ± 0.4</td></tr><tr><td rowspan="1" colspan="1">Upper jaw length</td><td rowspan="1" colspan="1">2.8</td><td rowspan="1" colspan="1">2.5</td><td rowspan="1" colspan="1">2.6</td><td rowspan="1" colspan="1">2.5</td><td rowspan="1" colspan="1">2.5</td><td rowspan="1" colspan="1">2.8</td><td rowspan="1" colspan="1">2.1</td><td rowspan="1" colspan="1">2.7</td><td rowspan="1" colspan="1">2.3</td><td rowspan="1" colspan="1">2.8</td><td rowspan="1" colspan="1">2.6</td><td rowspan="1" colspan="1">2.1–2.8</td><td rowspan="1" colspan="1">2.6 ± 0.2</td></tr><tr><td rowspan="1" colspan="1">Lower jaw length</td><td rowspan="1" colspan="1">2.0</td><td rowspan="1" colspan="1">1.8</td><td rowspan="1" colspan="1">1.6</td><td rowspan="1" colspan="1">1.8</td><td rowspan="1" colspan="1">2.0</td><td rowspan="1" colspan="1">1.9</td><td rowspan="1" colspan="1">1.4</td><td rowspan="1" colspan="1">1.9</td><td rowspan="1" colspan="1">1.4</td><td rowspan="1" colspan="1">2.1</td><td rowspan="1" colspan="1">2.0</td><td rowspan="1" colspan="1">1.4–2.1</td><td rowspan="1" colspan="1">1.8 ± 0.2</td></tr><tr><td rowspan="1" colspan="1">Mouth width</td><td rowspan="1" colspan="1">3.6</td><td rowspan="1" colspan="1">3.8</td><td rowspan="1" colspan="1">3.5</td><td rowspan="1" colspan="1">3.8</td><td rowspan="1" colspan="1">4.1</td><td rowspan="1" colspan="1">4.2</td><td rowspan="1" colspan="1">4.0</td><td rowspan="1" colspan="1">3.6</td><td rowspan="1" colspan="1">3.4</td><td rowspan="1" colspan="1">4.0</td><td rowspan="1" colspan="1">3.7</td><td rowspan="1" colspan="1">3.4–4.2</td><td rowspan="1" colspan="1">3.8 ± 0.3</td></tr><tr><td rowspan="1" colspan="1">Eye diameter</td><td rowspan="1" colspan="1">1.3</td><td rowspan="1" colspan="1">1.1</td><td rowspan="1" colspan="1">1.0</td><td rowspan="1" colspan="1">0.9</td><td rowspan="1" colspan="1">1.0</td><td rowspan="1" colspan="1">0.9</td><td rowspan="1" colspan="1">0.8</td><td rowspan="1" colspan="1">0.9</td><td rowspan="1" colspan="1">0.8</td><td rowspan="1" colspan="1">1.1</td><td rowspan="1" colspan="1">0.9</td><td rowspan="1" colspan="1">0.8–1.3</td><td rowspan="1" colspan="1">1.0 ± 0.1</td></tr><tr><td rowspan="1" colspan="1">Interorbital distance</td><td rowspan="1" colspan="1">4.7</td><td rowspan="1" colspan="1">4.4</td><td rowspan="1" colspan="1">4.4</td><td rowspan="1" colspan="1">4.4</td><td rowspan="1" colspan="1">4.1</td><td rowspan="1" colspan="1">4.7</td><td rowspan="1" colspan="1">3.5</td><td rowspan="1" colspan="1">3.7</td><td rowspan="1" colspan="1">3.9</td><td rowspan="1" colspan="1">4.3</td><td rowspan="1" colspan="1">3.7</td><td rowspan="1" colspan="1">3.5–4.7</td><td rowspan="1" colspan="1">4.2 ± 0.4</td></tr><tr><td rowspan="1" colspan="1">Predorsal length</td><td rowspan="1" colspan="1">22.3</td><td rowspan="1" colspan="1">21.2</td><td rowspan="1" colspan="1">19.2</td><td rowspan="1" colspan="1">20.9</td><td rowspan="1" colspan="1">19.5</td><td rowspan="1" colspan="1">21.9</td><td rowspan="1" colspan="1">21.0</td><td rowspan="1" colspan="1">20.1</td><td rowspan="1" colspan="1">18.2</td><td rowspan="1" colspan="1">22.0</td><td rowspan="1" colspan="1">20.5</td><td rowspan="1" colspan="1">18.2–22.3</td><td rowspan="1" colspan="1">20.6 ± 1.3</td></tr><tr><td rowspan="1" colspan="1">Dorsal-fin base length</td><td rowspan="1" colspan="1">7.4</td><td rowspan="1" colspan="1">6.0</td><td rowspan="1" colspan="1">6.2</td><td rowspan="1" colspan="1">6.3</td><td rowspan="1" colspan="1">5.3</td><td rowspan="1" colspan="1">7.0</td><td rowspan="1" colspan="1">6.7</td><td rowspan="1" colspan="1">6.7</td><td rowspan="1" colspan="1">6.1</td><td rowspan="1" colspan="1">7.7</td><td rowspan="1" colspan="1">6.4</td><td rowspan="1" colspan="1">5.3–7.7</td><td rowspan="1" colspan="1">6.5 ± 0.7</td></tr><tr><td rowspan="1" colspan="1">Dorsal-fin length</td><td rowspan="1" colspan="1">10.9</td><td rowspan="1" colspan="1">10.5</td><td rowspan="1" colspan="1">9.6</td><td rowspan="1" colspan="1">10.3</td><td rowspan="1" colspan="1">10.2</td><td rowspan="1" colspan="1">10.4</td><td rowspan="1" colspan="1">10.1</td><td rowspan="1" colspan="1">10.0</td><td rowspan="1" colspan="1">8.9</td><td rowspan="1" colspan="1">11.0</td><td rowspan="1" colspan="1">10.1</td><td rowspan="1" colspan="1">8.9–11.0</td><td rowspan="1" colspan="1">10.2 ± 0.6</td></tr><tr><td rowspan="1" colspan="1">Pectoral-fin length</td><td rowspan="1" colspan="1">11.7</td><td rowspan="1" colspan="1">10.4</td><td rowspan="1" colspan="1">10.0</td><td rowspan="1" colspan="1">10.9</td><td rowspan="1" colspan="1">9.8</td><td rowspan="1" colspan="1">11.1</td><td rowspan="1" colspan="1">11.6</td><td rowspan="1" colspan="1">9.9</td><td rowspan="1" colspan="1">10.2</td><td rowspan="1" colspan="1">11.8</td><td rowspan="1" colspan="1">11.2</td><td rowspan="1" colspan="1">9.8–11.8</td><td rowspan="1" colspan="1">10.8 ± 0.8</td></tr><tr><td rowspan="1" colspan="1">Pectoral-fin base length</td><td rowspan="1" colspan="1">4.9</td><td rowspan="1" colspan="1">4.0</td><td rowspan="1" colspan="1">3.8</td><td rowspan="1" colspan="1">3.4</td><td rowspan="1" colspan="1">3.8</td><td rowspan="1" colspan="1">4.2</td><td rowspan="1" colspan="1">4.1</td><td rowspan="1" colspan="1">3.3</td><td rowspan="1" colspan="1">4.0</td><td rowspan="1" colspan="1">4.7</td><td rowspan="1" colspan="1">4.3</td><td rowspan="1" colspan="1">3.3–4.9</td><td rowspan="1" colspan="1">4.0 ± 0.5</td></tr><tr><td rowspan="1" colspan="1">Pre-pectoral length</td><td rowspan="1" colspan="1">9.3</td><td rowspan="1" colspan="1">8.7</td><td rowspan="1" colspan="1">7.3</td><td rowspan="1" colspan="1">8.2</td><td rowspan="1" colspan="1">7.2</td><td rowspan="1" colspan="1">8.4</td><td rowspan="1" colspan="1">7.8</td><td rowspan="1" colspan="1">8.2</td><td rowspan="1" colspan="1">7.4</td><td rowspan="1" colspan="1">8.1</td><td rowspan="1" colspan="1">7.8</td><td rowspan="1" colspan="1">7.2–9.3</td><td rowspan="1" colspan="1">8.0 ± 0.6</td></tr><tr><td rowspan="1" colspan="1">Pelvic-fin length</td><td rowspan="1" colspan="1">10.0</td><td rowspan="1" colspan="1">10.1</td><td rowspan="1" colspan="1">8.5</td><td rowspan="1" colspan="1">9.4</td><td rowspan="1" colspan="1">8.8</td><td rowspan="1" colspan="1">10.4</td><td rowspan="1" colspan="1">9.8</td><td rowspan="1" colspan="1">9.2</td><td rowspan="1" colspan="1">8.5</td><td rowspan="1" colspan="1">10.3</td><td rowspan="1" colspan="1">9.2</td><td rowspan="1" colspan="1">8.5–10.4</td><td rowspan="1" colspan="1">9.5 ± 0.7</td></tr><tr><td rowspan="1" colspan="1">Pelvic-fin base length</td><td rowspan="1" colspan="1">3.4</td><td rowspan="1" colspan="1">2.6</td><td rowspan="1" colspan="1">3.2</td><td rowspan="1" colspan="1">2.6</td><td rowspan="1" colspan="1">2.6</td><td rowspan="1" colspan="1">2.8</td><td rowspan="1" colspan="1">2.9</td><td rowspan="1" colspan="1">2.9</td><td rowspan="1" colspan="1">2.7</td><td rowspan="1" colspan="1">2.9</td><td rowspan="1" colspan="1">2.6</td><td rowspan="1" colspan="1">2.6–3.4</td><td rowspan="1" colspan="1">2.8 ± 0.3</td></tr><tr><td rowspan="1" colspan="1">Pre-pelvic length</td><td rowspan="1" colspan="1">22.6</td><td rowspan="1" colspan="1">21.7</td><td rowspan="1" colspan="1">19.7</td><td rowspan="1" colspan="1">20.1</td><td rowspan="1" colspan="1">20.2</td><td rowspan="1" colspan="1">22.7</td><td rowspan="1" colspan="1">21.5</td><td rowspan="1" colspan="1">20.3</td><td rowspan="1" colspan="1">18.8</td><td rowspan="1" colspan="1">21.8</td><td rowspan="1" colspan="1">20.1</td><td rowspan="1" colspan="1">18.8–22.7</td><td rowspan="1" colspan="1">20.9 ± 1.3</td></tr><tr><td rowspan="1" colspan="1">Anal-fin length</td><td rowspan="1" colspan="1">8.7</td><td rowspan="1" colspan="1">8.5</td><td rowspan="1" colspan="1">7.3</td><td rowspan="1" colspan="1">8.4</td><td rowspan="1" colspan="1">7.6</td><td rowspan="1" colspan="1">8.5</td><td rowspan="1" colspan="1">8.0</td><td rowspan="1" colspan="1">7.9</td><td rowspan="1" colspan="1">6.9</td><td rowspan="1" colspan="1">8.6</td><td rowspan="1" colspan="1">7.8</td><td rowspan="1" colspan="1">6.9–8.7</td><td rowspan="1" colspan="1">8.0 ± 0.6</td></tr><tr><td rowspan="1" colspan="1">Anal-fin base length</td><td rowspan="1" colspan="1">3.9</td><td rowspan="1" colspan="1">3.4</td><td rowspan="1" colspan="1">3.6</td><td rowspan="1" colspan="1">3.8</td><td rowspan="1" colspan="1">3.4</td><td rowspan="1" colspan="1">3.3</td><td rowspan="1" colspan="1">4.0</td><td rowspan="1" colspan="1">3.8</td><td rowspan="1" colspan="1">3.3</td><td rowspan="1" colspan="1">3.6</td><td rowspan="1" colspan="1">3.4</td><td rowspan="1" colspan="1">3.3–4.0</td><td rowspan="1" colspan="1">3.6 ± 0.3</td></tr><tr><td rowspan="1" colspan="1">Pre-anal length</td><td rowspan="1" colspan="1">34.8</td><td rowspan="1" colspan="1">33.0</td><td rowspan="1" colspan="1">30.4</td><td rowspan="1" colspan="1">32.5</td><td rowspan="1" colspan="1">31.6</td><td rowspan="1" colspan="1">35.3</td><td rowspan="1" colspan="1">33.5</td><td rowspan="1" colspan="1">31.2</td><td rowspan="1" colspan="1">29.8</td><td rowspan="1" colspan="1">35.2</td><td rowspan="1" colspan="1">31.9</td><td rowspan="1" colspan="1">29.8–35.3</td><td rowspan="1" colspan="1">32.7 ± 1.9</td></tr><tr><td rowspan="1" colspan="1">Distance between origin of pectoral fin and origin of ventral fin</td><td rowspan="1" colspan="1">10.0</td><td rowspan="1" colspan="1">9.4</td><td rowspan="1" colspan="1">9.0</td><td rowspan="1" colspan="1">9.8</td><td rowspan="1" colspan="1">9.3</td><td rowspan="1" colspan="1">10.8</td><td rowspan="1" colspan="1">10.2</td><td rowspan="1" colspan="1">9.1</td><td rowspan="1" colspan="1">8.2</td><td rowspan="1" colspan="1">10.7</td><td rowspan="1" colspan="1">9.7</td><td rowspan="1" colspan="1">8.2–10.8</td><td rowspan="1" colspan="1">9.7 ± 0.8</td></tr><tr><td rowspan="1" colspan="1">Distance between origin of ventral fin and origin of Anal fin</td><td rowspan="1" colspan="1">10.6</td><td rowspan="1" colspan="1">8.9</td><td rowspan="1" colspan="1">8.8</td><td rowspan="1" colspan="1">9.2</td><td rowspan="1" colspan="1">10.0</td><td rowspan="1" colspan="1">10.0</td><td rowspan="1" colspan="1">10.0</td><td rowspan="1" colspan="1">8.3</td><td rowspan="1" colspan="1">8.4</td><td rowspan="1" colspan="1">10.3</td><td rowspan="1" colspan="1">9.5</td><td rowspan="1" colspan="1">8.3–10.6</td><td rowspan="1" colspan="1">9.5 ± 0.8</td></tr><tr><td rowspan="1" colspan="1">Distance between end of Anal fin and anus</td><td rowspan="1" colspan="1">1.8</td><td rowspan="1" colspan="1">2.4</td><td rowspan="1" colspan="1">2.4</td><td rowspan="1" colspan="1">2.2</td><td rowspan="1" colspan="1">2.9</td><td rowspan="1" colspan="1">3.0</td><td rowspan="1" colspan="1">2.3</td><td rowspan="1" colspan="1">1.9</td><td rowspan="1" colspan="1">1.7</td><td rowspan="1" colspan="1">2.4</td><td rowspan="1" colspan="1">2.1</td><td rowspan="1" colspan="1">1.7–3.0</td><td rowspan="1" colspan="1">2.3 ± 0.4</td></tr><tr><td rowspan="1" colspan="1">Caudal peduncle length</td><td rowspan="1" colspan="1">8.6</td><td rowspan="1" colspan="1">9.6</td><td rowspan="1" colspan="1">8.5</td><td rowspan="1" colspan="1">8.7</td><td rowspan="1" colspan="1">7.5</td><td rowspan="1" colspan="1">9.6</td><td rowspan="1" colspan="1">9.1</td><td rowspan="1" colspan="1">8.1</td><td rowspan="1" colspan="1">7.8</td><td rowspan="1" colspan="1">9.9</td><td rowspan="1" colspan="1">9.2</td><td rowspan="1" colspan="1">7.5–9.9</td><td rowspan="1" colspan="1">8.8 ± 0.8</td></tr><tr><td rowspan="1" colspan="1">Caudal peduncle depth</td><td rowspan="1" colspan="1">3.1</td><td rowspan="1" colspan="1">2.9</td><td rowspan="1" colspan="1">3.1</td><td rowspan="1" colspan="1">2.7</td><td rowspan="1" colspan="1">2.7</td><td rowspan="1" colspan="1">3.1</td><td rowspan="1" colspan="1">2.8</td><td rowspan="1" colspan="1">3.0</td><td rowspan="1" colspan="1">2.3</td><td rowspan="1" colspan="1">3.2</td><td rowspan="1" colspan="1">3.0</td><td rowspan="1" colspan="1">2.3–3.2</td><td rowspan="1" colspan="1">2.9 ± 0.3</td></tr><tr><td rowspan="1" colspan="1">Inner maxillary barbel length</td><td rowspan="1" colspan="1">1.4</td><td rowspan="1" colspan="1">2.0</td><td rowspan="1" colspan="1">1.4</td><td rowspan="1" colspan="1">2.1</td><td rowspan="1" colspan="1">1.7</td><td rowspan="1" colspan="1">2.5</td><td rowspan="1" colspan="1">1.5</td><td rowspan="1" colspan="1">2.4</td><td rowspan="1" colspan="1">1.7</td><td rowspan="1" colspan="1">2.0</td><td rowspan="1" colspan="1">1.5</td><td rowspan="1" colspan="1">1.4–2.5</td><td rowspan="1" colspan="1">1.8 ± 0.4</td></tr><tr><td rowspan="1" colspan="1">Outer maxillary barbel length</td><td rowspan="1" colspan="1">1.1</td><td rowspan="1" colspan="1">1.0</td><td rowspan="1" colspan="1">1.2</td><td rowspan="1" colspan="1">0.9</td><td rowspan="1" colspan="1">0.9</td><td rowspan="1" colspan="1">1.5</td><td rowspan="1" colspan="1">1.0</td><td rowspan="1" colspan="1">1.2</td><td rowspan="1" colspan="1">0.9</td><td rowspan="1" colspan="1">1.1</td><td rowspan="1" colspan="1">0.9</td><td rowspan="1" colspan="1">0.9–1.5</td><td rowspan="1" colspan="1">1.1 ± 0.2</td></tr><tr><td rowspan="1" colspan="1">Inner rostral barbel length</td><td rowspan="1" colspan="1">1.4</td><td rowspan="1" colspan="1">1.1</td><td rowspan="1" colspan="1">1.0</td><td rowspan="1" colspan="1">1.2</td><td rowspan="1" colspan="1">1.1</td><td rowspan="1" colspan="1">1.6</td><td rowspan="1" colspan="1">1.3</td><td rowspan="1" colspan="1">1.4</td><td rowspan="1" colspan="1">1.1</td><td rowspan="1" colspan="1">1.6</td><td rowspan="1" colspan="1">1.1</td><td rowspan="1" colspan="1">1.0–1.6</td><td rowspan="1" colspan="1">1.3 ± 0.2</td></tr><tr><td rowspan="1" colspan="1">Outer rostral barbel length</td><td rowspan="1" colspan="1">1.9</td><td rowspan="1" colspan="1">2.0</td><td rowspan="1" colspan="1">1.7</td><td rowspan="1" colspan="1">2.0</td><td rowspan="1" colspan="1">1.9</td><td rowspan="1" colspan="1">1.8</td><td rowspan="1" colspan="1">1.9</td><td rowspan="1" colspan="1">1.8</td><td rowspan="1" colspan="1">1.8</td><td rowspan="1" colspan="1">2.2</td><td rowspan="1" colspan="1">1.7</td><td rowspan="1" colspan="1">1.7–2.2</td><td rowspan="1" colspan="1">1.9 ± 0.1</td></tr></tbody></table></table-wrap><fig id="F1" position="float" orientation="portrait"><object-id xmlns:xlink="http://www.w3.org/1999/xlink" content-type="doi" xlink:type="simple">10.3897/zookeys.1185.108545.figure1</object-id><object-id xmlns:xlink="http://www.w3.org/1999/xlink" content-type="arpha" xlink:type="simple">7063AC9B-CA83-50FE-B89E-5E68914E3385</object-id><label>Figure 1.</label><caption><p>Sampling collection location of <italic><tp:taxon-name><tp:taxon-name-part taxon-name-part-type="genus" reg="Balitora">Balitora</tp:taxon-name-part><tp:taxon-name-part taxon-name-part-type="species" reg="anlongensis">anlongensis</tp:taxon-name-part></tp:taxon-name></italic> sp. nov. and distribution of 21 species of the genus <italic><tp:taxon-name><tp:taxon-name-part taxon-name-part-type="genus" reg="Balitora">Balitora</tp:taxon-name-part></tp:taxon-name></italic> (including <italic><tp:taxon-name><tp:taxon-name-part taxon-name-part-type="genus" reg="Balitora">B.</tp:taxon-name-part><tp:taxon-name-part taxon-name-part-type="species" reg="haithanhi">haithanhi</tp:taxon-name-part></tp:taxon-name></italic>, <italic><tp:taxon-name><tp:taxon-name-part taxon-name-part-type="genus" reg="Balitora">B.</tp:taxon-name-part><tp:taxon-name-part taxon-name-part-type="species" reg="nigrocorpa">nigrocorpa</tp:taxon-name-part></tp:taxon-name></italic>, <italic><tp:taxon-name><tp:taxon-name-part taxon-name-part-type="genus" reg="Balitora">B.</tp:taxon-name-part><tp:taxon-name-part taxon-name-part-type="species" reg="vanlani">vanlani</tp:taxon-name-part></tp:taxon-name></italic>, and <italic><tp:taxon-name><tp:taxon-name-part taxon-name-part-type="genus" reg="Balitora">B.</tp:taxon-name-part><tp:taxon-name-part taxon-name-part-type="species" reg="vanlongi">vanlongi</tp:taxon-name-part></tp:taxon-name></italic>) in Asia. Species codes are provided in Table <xref ref-type="table" rid="T1">1</xref>.</p></caption><graphic xmlns:xlink="http://www.w3.org/1999/xlink" xlink:href="zookeys-1185-021_article-108545__-g001.jpg" position="float" orientation="portrait" xlink:type="simple" id="oo_943519.jpg"><uri content-type="original_file" xlink:type="simple">https://binary.pensoft.net/fig/943519</uri></graphic></fig><table-wrap id="T1" position="float" orientation="portrait"><label>Table 1.</label><caption><p>Taxonomic revision history of 19 species of the genus <italic><tp:taxon-name><tp:taxon-name-part taxon-name-part-type="genus" reg="Balitora">Balitora</tp:taxon-name-part></tp:taxon-name></italic> distributed in Asia. Species in bold are those which have a distribution in China.</p></caption><table id="TID0EELBG" rules="all"><tbody><tr><th rowspan="1" colspan="1">ID #</th><th rowspan="1" colspan="1">Species</th><th rowspan="1" colspan="1"><xref ref-type="bibr" rid="B20">Kottelat and Chu 1988</xref>a</th><th rowspan="1" colspan="1">
                <xref ref-type="bibr" rid="B4">Chen and Tang 2000</xref>
              </th><th rowspan="1" colspan="1">
                <xref ref-type="bibr" rid="B18">Kottelat 2012</xref>
              </th><th rowspan="1" colspan="1">
                <xref ref-type="bibr" rid="B14">Jiang et al. 2016</xref>
              </th><th rowspan="1" colspan="1">Zhang and Zhao 2016</th><th rowspan="1" colspan="1">
                <xref ref-type="bibr" rid="B9">Fricke et al. 2023</xref>
              </th><th rowspan="1" colspan="1">Zhang and Cao 2021</th><th rowspan="1" colspan="1">This study</th></tr><tr><td rowspan="1" colspan="1">1</td><td rowspan="1" colspan="1"><italic><tp:taxon-name><tp:taxon-name-part taxon-name-part-type="genus" reg="Balitora">Balitora</tp:taxon-name-part><tp:taxon-name-part taxon-name-part-type="species" reg="annamitica">annamitica</tp:taxon-name-part></tp:taxon-name></italic> Kottelat, 1988</td><td rowspan="1" colspan="1">–</td><td rowspan="1" colspan="1">–</td><td rowspan="1" colspan="1">
                <italic>
                  <tp:taxon-name><tp:taxon-name-part taxon-name-part-type="genus" reg="Balitora">Balitora</tp:taxon-name-part></tp:taxon-name>
                </italic>
              </td><td rowspan="1" colspan="1">–</td><td rowspan="1" colspan="1">–</td><td rowspan="1" colspan="1">
                <italic>
                  <tp:taxon-name><tp:taxon-name-part taxon-name-part-type="genus" reg="Balitora">Balitora</tp:taxon-name-part></tp:taxon-name>
                </italic>
              </td><td rowspan="1" colspan="1">–</td><td rowspan="1" colspan="1">
                <italic>
                  <tp:taxon-name><tp:taxon-name-part taxon-name-part-type="genus" reg="Balitora">Balitora</tp:taxon-name-part></tp:taxon-name>
                </italic>
              </td></tr><tr><td rowspan="1" colspan="1">2</td><td rowspan="1" colspan="1">
                <bold><italic><tp:taxon-name><tp:taxon-name-part taxon-name-part-type="genus" reg="Balitora">Balitora</tp:taxon-name-part><tp:taxon-name-part taxon-name-part-type="species" reg="brucei">brucei</tp:taxon-name-part></tp:taxon-name></italic> Gray, 1830</bold>
              </td><td rowspan="1" colspan="1">–</td><td rowspan="1" colspan="1">–</td><td rowspan="1" colspan="1">
                <italic>
                  <tp:taxon-name><tp:taxon-name-part taxon-name-part-type="genus" reg="Balitora">Balitora</tp:taxon-name-part></tp:taxon-name>
                </italic>
              </td><td rowspan="1" colspan="1">
                <tp:taxon-name><tp:taxon-name-part taxon-name-part-type="genus" reg="Balitora">Balitora</tp:taxon-name-part></tp:taxon-name>
              </td><td rowspan="1" colspan="1">–</td><td rowspan="1" colspan="1">
                <italic>
                  <tp:taxon-name><tp:taxon-name-part taxon-name-part-type="genus" reg="Balitora">Balitora</tp:taxon-name-part></tp:taxon-name>
                </italic>
              </td><td rowspan="1" colspan="1">
                <italic>
                  <tp:taxon-name><tp:taxon-name-part taxon-name-part-type="genus" reg="Balitora">Balitora</tp:taxon-name-part></tp:taxon-name>
                </italic>
              </td><td rowspan="1" colspan="1">
                <italic>
                  <tp:taxon-name><tp:taxon-name-part taxon-name-part-type="genus" reg="Balitora">Balitora</tp:taxon-name-part></tp:taxon-name>
                </italic>
              </td></tr><tr><td rowspan="1" colspan="1">3</td><td rowspan="1" colspan="1">
                <bold><italic><tp:taxon-name><tp:taxon-name-part taxon-name-part-type="genus" reg="Balitora">Balitora</tp:taxon-name-part><tp:taxon-name-part taxon-name-part-type="species" reg="burmanica">burmanica</tp:taxon-name-part></tp:taxon-name></italic> Hora, 1932</bold>
              </td><td rowspan="1" colspan="1">–</td><td rowspan="1" colspan="1">–</td><td rowspan="1" colspan="1">
                <italic>
                  <tp:taxon-name><tp:taxon-name-part taxon-name-part-type="genus" reg="Balitora">Balitora</tp:taxon-name-part></tp:taxon-name>
                </italic>
              </td><td rowspan="1" colspan="1">
                <tp:taxon-name><tp:taxon-name-part taxon-name-part-type="genus" reg="Balitora">Balitora</tp:taxon-name-part></tp:taxon-name>
              </td><td rowspan="1" colspan="1">–</td><td rowspan="1" colspan="1">
                <italic>
                  <tp:taxon-name><tp:taxon-name-part taxon-name-part-type="genus" reg="Balitora">Balitora</tp:taxon-name-part></tp:taxon-name>
                </italic>
              </td><td rowspan="1" colspan="1">
                <italic>
                  <tp:taxon-name><tp:taxon-name-part taxon-name-part-type="genus" reg="Balitora">Balitora</tp:taxon-name-part></tp:taxon-name>
                </italic>
              </td><td rowspan="1" colspan="1">
                <italic>
                  <tp:taxon-name><tp:taxon-name-part taxon-name-part-type="genus" reg="Balitora">Balitora</tp:taxon-name-part></tp:taxon-name>
                </italic>
              </td></tr><tr><td rowspan="1" colspan="1">4</td><td rowspan="1" colspan="1"><italic><tp:taxon-name><tp:taxon-name-part taxon-name-part-type="genus" reg="Balitora">Balitora</tp:taxon-name-part><tp:taxon-name-part taxon-name-part-type="species" reg="chipkali">chipkali</tp:taxon-name-part></tp:taxon-name></italic> Kumkar, Katwate, Raghavan &amp; Dahanukar, 2016</td><td rowspan="1" colspan="1">–</td><td rowspan="1" colspan="1">–</td><td rowspan="1" colspan="1">–</td><td rowspan="1" colspan="1">–</td><td rowspan="1" colspan="1">–</td><td rowspan="1" colspan="1">
                <italic>
                  <tp:taxon-name><tp:taxon-name-part taxon-name-part-type="genus" reg="Balitora">Balitora</tp:taxon-name-part></tp:taxon-name>
                </italic>
              </td><td rowspan="1" colspan="1">–</td><td rowspan="1" colspan="1">
                <italic>
                  <tp:taxon-name><tp:taxon-name-part taxon-name-part-type="genus" reg="Balitora">Balitora</tp:taxon-name-part></tp:taxon-name>
                </italic>
              </td></tr><tr><td rowspan="1" colspan="1">5</td><td rowspan="1" colspan="1"><italic><tp:taxon-name><tp:taxon-name-part taxon-name-part-type="genus" reg="Balitora">Balitora</tp:taxon-name-part><tp:taxon-name-part taxon-name-part-type="species" reg="eddsi">eddsi</tp:taxon-name-part></tp:taxon-name></italic> Conway &amp; Mayden, 2010</td><td rowspan="1" colspan="1">–</td><td rowspan="1" colspan="1">–</td><td rowspan="1" colspan="1">
                <italic>
                  <tp:taxon-name><tp:taxon-name-part taxon-name-part-type="genus" reg="Balitora">Balitora</tp:taxon-name-part></tp:taxon-name>
                </italic>
              </td><td rowspan="1" colspan="1">–</td><td rowspan="1" colspan="1">–</td><td rowspan="1" colspan="1">
                <italic>
                  <tp:taxon-name><tp:taxon-name-part taxon-name-part-type="genus" reg="Balitora">Balitora</tp:taxon-name-part></tp:taxon-name>
                </italic>
              </td><td rowspan="1" colspan="1">–</td><td rowspan="1" colspan="1">
                <italic>
                  <tp:taxon-name><tp:taxon-name-part taxon-name-part-type="genus" reg="Balitora">Balitora</tp:taxon-name-part></tp:taxon-name>
                </italic>
              </td></tr><tr><td rowspan="1" colspan="1">6</td><td rowspan="1" colspan="1">
                <bold><italic><tp:taxon-name><tp:taxon-name-part taxon-name-part-type="genus" reg="Balitora">Balitora</tp:taxon-name-part><tp:taxon-name-part taxon-name-part-type="species" reg="elongata">elongata</tp:taxon-name-part></tp:taxon-name></italic> Chen &amp; Li, 1985</bold>
              </td><td rowspan="1" colspan="1">
                <italic>
                  <tp:taxon-name><tp:taxon-name-part taxon-name-part-type="genus" reg="Hemimyzon">Hemimyzon</tp:taxon-name-part></tp:taxon-name>
                </italic>
              </td><td rowspan="1" colspan="1">
                <italic>
                  <tp:taxon-name><tp:taxon-name-part taxon-name-part-type="genus" reg="Balitora">Balitora</tp:taxon-name-part></tp:taxon-name>
                </italic>
              </td><td rowspan="1" colspan="1">
                <italic>
                  <tp:taxon-name><tp:taxon-name-part taxon-name-part-type="genus" reg="Hemimyzon">Hemimyzon</tp:taxon-name-part></tp:taxon-name>
                </italic>
              </td><td rowspan="1" colspan="1">
                <italic>
                  <tp:taxon-name><tp:taxon-name-part taxon-name-part-type="genus" reg="Balitora">Balitora</tp:taxon-name-part></tp:taxon-name>
                </italic>
              </td><td rowspan="1" colspan="1">
                <italic>
                  <tp:taxon-name><tp:taxon-name-part taxon-name-part-type="genus" reg="Balitora">Balitora</tp:taxon-name-part></tp:taxon-name>
                </italic>
              </td><td rowspan="1" colspan="1">
                <italic>
                  <tp:taxon-name><tp:taxon-name-part taxon-name-part-type="genus" reg="Hemimyzon">Hemimyzon</tp:taxon-name-part></tp:taxon-name>
                </italic>
              </td><td rowspan="1" colspan="1">
                <italic>
                  <tp:taxon-name><tp:taxon-name-part taxon-name-part-type="genus" reg="Balitora">Balitora</tp:taxon-name-part></tp:taxon-name>
                </italic>
              </td><td rowspan="1" colspan="1">
                <italic>
                  <tp:taxon-name><tp:taxon-name-part taxon-name-part-type="genus" reg="Balitora">Balitora</tp:taxon-name-part></tp:taxon-name>
                </italic>
              </td></tr><tr><td rowspan="1" colspan="1">7</td><td rowspan="1" colspan="1"><italic><tp:taxon-name><tp:taxon-name-part taxon-name-part-type="genus" reg="Balitora">Balitora</tp:taxon-name-part><tp:taxon-name-part taxon-name-part-type="species" reg="haithanhi">haithanhi</tp:taxon-name-part></tp:taxon-name></italic> Nguyen, 2005</td><td rowspan="1" colspan="1">–</td><td rowspan="1" colspan="1">–</td><td rowspan="1" colspan="1">? <italic><tp:taxon-name><tp:taxon-name-part taxon-name-part-type="genus" reg="Balitora">Balitora</tp:taxon-name-part><tp:taxon-name-part taxon-name-part-type="species" reg="haithanhi">haithanhi</tp:taxon-name-part></tp:taxon-name></italic></td><td rowspan="1" colspan="1">–</td><td rowspan="1" colspan="1">–</td><td rowspan="1" colspan="1">
                <italic>
                  <tp:taxon-name><tp:taxon-name-part taxon-name-part-type="genus" reg="Balitora">Balitora</tp:taxon-name-part></tp:taxon-name>
                </italic>
              </td><td rowspan="1" colspan="1">–</td><td rowspan="1" colspan="1">
                <italic>
                  <tp:taxon-name><tp:taxon-name-part taxon-name-part-type="genus" reg="Balitora">Balitora</tp:taxon-name-part></tp:taxon-name>
                </italic>
              </td></tr><tr><td rowspan="1" colspan="1">8</td><td rowspan="1" colspan="1"><italic><tp:taxon-name><tp:taxon-name-part taxon-name-part-type="genus" reg="Balitora">Balitora</tp:taxon-name-part><tp:taxon-name-part taxon-name-part-type="species" reg="jalpalli">jalpalli</tp:taxon-name-part></tp:taxon-name></italic> Raghavan, Tharian, Ali, Jadhav &amp; Dahanukar, 2013</td><td rowspan="1" colspan="1">–</td><td rowspan="1" colspan="1">–</td><td rowspan="1" colspan="1">–</td><td rowspan="1" colspan="1">–</td><td rowspan="1" colspan="1">–</td><td rowspan="1" colspan="1">
                <italic>
                  <tp:taxon-name><tp:taxon-name-part taxon-name-part-type="genus" reg="Balitora">Balitora</tp:taxon-name-part></tp:taxon-name>
                </italic>
              </td><td rowspan="1" colspan="1">–</td><td rowspan="1" colspan="1">
                <italic>
                  <tp:taxon-name><tp:taxon-name-part taxon-name-part-type="genus" reg="Balitora">Balitora</tp:taxon-name-part></tp:taxon-name>
                </italic>
              </td></tr><tr><td rowspan="1" colspan="1">9</td><td rowspan="1" colspan="1">
                <bold><italic><tp:taxon-name><tp:taxon-name-part taxon-name-part-type="genus" reg="Balitora">Balitora</tp:taxon-name-part><tp:taxon-name-part taxon-name-part-type="species" reg="kwangsiensis">kwangsiensis</tp:taxon-name-part></tp:taxon-name></italic> (Fang, 1930)</bold>
              </td><td rowspan="1" colspan="1">
                <italic>
                  <tp:taxon-name><tp:taxon-name-part taxon-name-part-type="genus" reg="Balitora">Balitora</tp:taxon-name-part></tp:taxon-name>
                </italic>
              </td><td rowspan="1" colspan="1">–</td><td rowspan="1" colspan="1">
                <italic>
                  <tp:taxon-name><tp:taxon-name-part taxon-name-part-type="genus" reg="Balitora">Balitora</tp:taxon-name-part></tp:taxon-name>
                </italic>
              </td><td rowspan="1" colspan="1">
                <italic>
                  <tp:taxon-name><tp:taxon-name-part taxon-name-part-type="genus" reg="Balitora">Balitora</tp:taxon-name-part></tp:taxon-name>
                </italic>
              </td><td rowspan="1" colspan="1">
                <italic>
                  <tp:taxon-name><tp:taxon-name-part taxon-name-part-type="genus" reg="Balitora">Balitora</tp:taxon-name-part></tp:taxon-name>
                </italic>
              </td><td rowspan="1" colspan="1">
                <italic>
                  <tp:taxon-name><tp:taxon-name-part taxon-name-part-type="genus" reg="Balitora">Balitora</tp:taxon-name-part></tp:taxon-name>
                </italic>
              </td><td rowspan="1" colspan="1">
                <italic>
                  <tp:taxon-name><tp:taxon-name-part taxon-name-part-type="genus" reg="Balitora">Balitora</tp:taxon-name-part></tp:taxon-name>
                </italic>
              </td><td rowspan="1" colspan="1">
                <italic>
                  <tp:taxon-name><tp:taxon-name-part taxon-name-part-type="genus" reg="Balitora">Balitora</tp:taxon-name-part></tp:taxon-name>
                </italic>
              </td></tr><tr><td rowspan="1" colspan="1">10</td><td rowspan="1" colspan="1">
                <bold><italic><tp:taxon-name><tp:taxon-name-part taxon-name-part-type="genus" reg="Balitora">Balitora</tp:taxon-name-part><tp:taxon-name-part taxon-name-part-type="species" reg="lancangjiangensis">lancangjiangensis</tp:taxon-name-part></tp:taxon-name></italic> (Zheng, 1980)</bold>
              </td><td rowspan="1" colspan="1">
                <italic>
                  <tp:taxon-name><tp:taxon-name-part taxon-name-part-type="genus" reg="Balitora">Balitora</tp:taxon-name-part></tp:taxon-name>
                </italic>
              </td><td rowspan="1" colspan="1">
                <italic>
                  <tp:taxon-name><tp:taxon-name-part taxon-name-part-type="genus" reg="Balitora">Balitora</tp:taxon-name-part></tp:taxon-name>
                </italic>
              </td><td rowspan="1" colspan="1">
                <italic>
                  <tp:taxon-name><tp:taxon-name-part taxon-name-part-type="genus" reg="Balitora">Balitora</tp:taxon-name-part></tp:taxon-name>
                </italic>
              </td><td rowspan="1" colspan="1">
                <italic>
                  <tp:taxon-name><tp:taxon-name-part taxon-name-part-type="genus" reg="Balitora">Balitora</tp:taxon-name-part></tp:taxon-name>
                </italic>
              </td><td rowspan="1" colspan="1">
                <italic>
                  <tp:taxon-name><tp:taxon-name-part taxon-name-part-type="genus" reg="Balitora">Balitora</tp:taxon-name-part></tp:taxon-name>
                </italic>
              </td><td rowspan="1" colspan="1">
                <italic>
                  <tp:taxon-name><tp:taxon-name-part taxon-name-part-type="genus" reg="Balitora">Balitora</tp:taxon-name-part></tp:taxon-name>
                </italic>
              </td><td rowspan="1" colspan="1">
                <italic>
                  <tp:taxon-name><tp:taxon-name-part taxon-name-part-type="genus" reg="Balitora">Balitora</tp:taxon-name-part></tp:taxon-name>
                </italic>
              </td><td rowspan="1" colspan="1">
                <italic>
                  <tp:taxon-name><tp:taxon-name-part taxon-name-part-type="genus" reg="Balitora">Balitora</tp:taxon-name-part></tp:taxon-name>
                </italic>
              </td></tr><tr><td rowspan="1" colspan="1">11</td><td rowspan="1" colspan="1"><italic><tp:taxon-name><tp:taxon-name-part taxon-name-part-type="genus" reg="Balitora">Balitora</tp:taxon-name-part><tp:taxon-name-part taxon-name-part-type="species" reg="laticauda">laticauda</tp:taxon-name-part></tp:taxon-name></italic> Bhoite, Jadhav &amp; Dahanukar, 2012</td><td rowspan="1" colspan="1">–</td><td rowspan="1" colspan="1">–</td><td rowspan="1" colspan="1">
                <italic>
                  <tp:taxon-name><tp:taxon-name-part taxon-name-part-type="genus" reg="Balitora">Balitora</tp:taxon-name-part></tp:taxon-name>
                </italic>
              </td><td rowspan="1" colspan="1">–</td><td rowspan="1" colspan="1">–</td><td rowspan="1" colspan="1">
                <italic>
                  <tp:taxon-name><tp:taxon-name-part taxon-name-part-type="genus" reg="Balitora">Balitora</tp:taxon-name-part></tp:taxon-name>
                </italic>
              </td><td rowspan="1" colspan="1">–</td><td rowspan="1" colspan="1">
                <italic>
                  <tp:taxon-name><tp:taxon-name-part taxon-name-part-type="genus" reg="Balitora">Balitora</tp:taxon-name-part></tp:taxon-name>
                </italic>
              </td></tr><tr><td rowspan="1" colspan="1">12</td><td rowspan="1" colspan="1">
                <bold><italic><tp:taxon-name><tp:taxon-name-part taxon-name-part-type="genus" reg="Balitora">Balitora</tp:taxon-name-part><tp:taxon-name-part taxon-name-part-type="species" reg="longibarbata">longibarbata</tp:taxon-name-part></tp:taxon-name></italic> (Chen, 1982)</bold>
              </td><td rowspan="1" colspan="1">
                <italic>
                  <tp:taxon-name><tp:taxon-name-part taxon-name-part-type="genus" reg="Balitora">Balitora</tp:taxon-name-part></tp:taxon-name>
                </italic>
              </td><td rowspan="1" colspan="1">–</td><td rowspan="1" colspan="1">
                <italic>
                  <tp:taxon-name><tp:taxon-name-part taxon-name-part-type="genus" reg="Balitora">Balitora</tp:taxon-name-part></tp:taxon-name>
                </italic>
              </td><td rowspan="1" colspan="1">
                <italic>
                  <tp:taxon-name><tp:taxon-name-part taxon-name-part-type="genus" reg="Balitora">Balitora</tp:taxon-name-part></tp:taxon-name>
                </italic>
              </td><td rowspan="1" colspan="1">
                <italic>
                  <tp:taxon-name><tp:taxon-name-part taxon-name-part-type="genus" reg="Balitora">Balitora</tp:taxon-name-part></tp:taxon-name>
                </italic>
              </td><td rowspan="1" colspan="1">
                <italic>
                  <tp:taxon-name><tp:taxon-name-part taxon-name-part-type="genus" reg="Balitora">Balitora</tp:taxon-name-part></tp:taxon-name>
                </italic>
              </td><td rowspan="1" colspan="1">
                <italic>
                  <tp:taxon-name><tp:taxon-name-part taxon-name-part-type="genus" reg="Balitora">Balitora</tp:taxon-name-part></tp:taxon-name>
                </italic>
              </td><td rowspan="1" colspan="1">
                <italic>
                  <tp:taxon-name><tp:taxon-name-part taxon-name-part-type="genus" reg="Balitora">Balitora</tp:taxon-name-part></tp:taxon-name>
                </italic>
              </td></tr><tr><td rowspan="1" colspan="1">13</td><td rowspan="1" colspan="1">
                <bold><italic><tp:taxon-name><tp:taxon-name-part taxon-name-part-type="genus" reg="Balitora">Balitora</tp:taxon-name-part><tp:taxon-name-part taxon-name-part-type="species" reg="ludongensis">ludongensis</tp:taxon-name-part></tp:taxon-name></italic> Liu &amp; Chen, 2012</bold>
              </td><td rowspan="1" colspan="1">–</td><td rowspan="1" colspan="1">–</td><td rowspan="1" colspan="1">
                <italic>
                  <tp:taxon-name><tp:taxon-name-part taxon-name-part-type="genus" reg="Balitora">Balitora</tp:taxon-name-part></tp:taxon-name>
                </italic>
              </td><td rowspan="1" colspan="1">
                <italic>
                  <tp:taxon-name><tp:taxon-name-part taxon-name-part-type="genus" reg="Balitora">Balitora</tp:taxon-name-part></tp:taxon-name>
                </italic>
              </td><td rowspan="1" colspan="1">
                <italic>
                  <tp:taxon-name><tp:taxon-name-part taxon-name-part-type="genus" reg="Balitora">Balitora</tp:taxon-name-part></tp:taxon-name>
                </italic>
              </td><td rowspan="1" colspan="1">
                <italic>
                  <tp:taxon-name><tp:taxon-name-part taxon-name-part-type="genus" reg="Balitora">Balitora</tp:taxon-name-part></tp:taxon-name>
                </italic>
              </td><td rowspan="1" colspan="1">
                <italic>
                  <tp:taxon-name><tp:taxon-name-part taxon-name-part-type="genus" reg="Balitora">Balitora</tp:taxon-name-part></tp:taxon-name>
                </italic>
              </td><td rowspan="1" colspan="1">
                <italic>
                  <tp:taxon-name><tp:taxon-name-part taxon-name-part-type="genus" reg="Balitora">Balitora</tp:taxon-name-part></tp:taxon-name>
                </italic>
              </td></tr><tr><td rowspan="1" colspan="1">14</td><td rowspan="1" colspan="1">
                <bold><italic><tp:taxon-name><tp:taxon-name-part taxon-name-part-type="genus" reg="Balitora">Balitora</tp:taxon-name-part><tp:taxon-name-part taxon-name-part-type="species" reg="meridionalis">meridionalis</tp:taxon-name-part></tp:taxon-name></italic> Kottelat, 1988</bold>
              </td><td rowspan="1" colspan="1">–</td><td rowspan="1" colspan="1">–</td><td rowspan="1" colspan="1">
                <italic>
                  <tp:taxon-name><tp:taxon-name-part taxon-name-part-type="genus" reg="Balitora">Balitora</tp:taxon-name-part></tp:taxon-name>
                </italic>
              </td><td rowspan="1" colspan="1">
                <italic>
                  <tp:taxon-name><tp:taxon-name-part taxon-name-part-type="genus" reg="Balitora">Balitora</tp:taxon-name-part></tp:taxon-name>
                </italic>
              </td><td rowspan="1" colspan="1">–</td><td rowspan="1" colspan="1">
                <italic>
                  <tp:taxon-name><tp:taxon-name-part taxon-name-part-type="genus" reg="Balitora">Balitora</tp:taxon-name-part></tp:taxon-name>
                </italic>
              </td><td rowspan="1" colspan="1">
                <italic>
                  <tp:taxon-name><tp:taxon-name-part taxon-name-part-type="genus" reg="Balitora">Balitora</tp:taxon-name-part></tp:taxon-name>
                </italic>
              </td><td rowspan="1" colspan="1">
                <italic>
                  <tp:taxon-name><tp:taxon-name-part taxon-name-part-type="genus" reg="Balitora">Balitora</tp:taxon-name-part></tp:taxon-name>
                </italic>
              </td></tr><tr><td rowspan="1" colspan="1">15</td><td rowspan="1" colspan="1"><italic><tp:taxon-name><tp:taxon-name-part taxon-name-part-type="genus" reg="Balitora">Balitora</tp:taxon-name-part><tp:taxon-name-part taxon-name-part-type="species" reg="mysorensis">mysorensis</tp:taxon-name-part></tp:taxon-name></italic> Hora, 1941</td><td rowspan="1" colspan="1">–</td><td rowspan="1" colspan="1">–</td><td rowspan="1" colspan="1">
                <italic>
                  <tp:taxon-name><tp:taxon-name-part taxon-name-part-type="genus" reg="Balitora">Balitora</tp:taxon-name-part></tp:taxon-name>
                </italic>
              </td><td rowspan="1" colspan="1">–</td><td rowspan="1" colspan="1">–</td><td rowspan="1" colspan="1">
                <italic>
                  <tp:taxon-name><tp:taxon-name-part taxon-name-part-type="genus" reg="Balitora">Balitora</tp:taxon-name-part></tp:taxon-name>
                </italic>
              </td><td rowspan="1" colspan="1">–</td><td rowspan="1" colspan="1">
                <italic>
                  <tp:taxon-name><tp:taxon-name-part taxon-name-part-type="genus" reg="Balitora">Balitora</tp:taxon-name-part></tp:taxon-name>
                </italic>
              </td></tr><tr><td rowspan="1" colspan="1">16</td><td rowspan="1" colspan="1">
                <bold><italic><tp:taxon-name><tp:taxon-name-part taxon-name-part-type="genus" reg="Balitora">Balitora</tp:taxon-name-part><tp:taxon-name-part taxon-name-part-type="species" reg="nantingensis">nantingensis</tp:taxon-name-part></tp:taxon-name></italic> Chen, Cui &amp; Yang, 2005</bold>
              </td><td rowspan="1" colspan="1">–</td><td rowspan="1" colspan="1">–</td><td rowspan="1" colspan="1">
                <italic>
                  <tp:taxon-name><tp:taxon-name-part taxon-name-part-type="genus" reg="Balitora">Balitora</tp:taxon-name-part></tp:taxon-name>
                </italic>
              </td><td rowspan="1" colspan="1">
                <italic>
                  <tp:taxon-name><tp:taxon-name-part taxon-name-part-type="genus" reg="Balitora">Balitora</tp:taxon-name-part></tp:taxon-name>
                </italic>
              </td><td rowspan="1" colspan="1">–</td><td rowspan="1" colspan="1">
                <italic>
                  <tp:taxon-name><tp:taxon-name-part taxon-name-part-type="genus" reg="Balitora">Balitora</tp:taxon-name-part></tp:taxon-name>
                </italic>
              </td><td rowspan="1" colspan="1">
                <italic>
                  <tp:taxon-name><tp:taxon-name-part taxon-name-part-type="genus" reg="Balitora">Balitora</tp:taxon-name-part></tp:taxon-name>
                </italic>
              </td><td rowspan="1" colspan="1">
                <italic>
                  <tp:taxon-name><tp:taxon-name-part taxon-name-part-type="genus" reg="Balitora">Balitora</tp:taxon-name-part></tp:taxon-name>
                </italic>
              </td></tr><tr><td rowspan="1" colspan="1">17</td><td rowspan="1" colspan="1"><italic><tp:taxon-name><tp:taxon-name-part taxon-name-part-type="genus" reg="Balitora">Balitora</tp:taxon-name-part><tp:taxon-name-part taxon-name-part-type="species" reg="vanlani">vanlani</tp:taxon-name-part></tp:taxon-name></italic> Nguyen, 2005</td><td rowspan="1" colspan="1">–</td><td rowspan="1" colspan="1">–</td><td rowspan="1" colspan="1">? <italic><tp:taxon-name><tp:taxon-name-part taxon-name-part-type="genus" reg="Balitora">Balitora</tp:taxon-name-part><tp:taxon-name-part taxon-name-part-type="species" reg="vanlani">vanlani</tp:taxon-name-part></tp:taxon-name></italic></td><td rowspan="1" colspan="1">–</td><td rowspan="1" colspan="1">–</td><td rowspan="1" colspan="1">
                <italic>
                  <tp:taxon-name><tp:taxon-name-part taxon-name-part-type="genus" reg="Balitora">Balitora</tp:taxon-name-part></tp:taxon-name>
                </italic>
              </td><td rowspan="1" colspan="1">–</td><td rowspan="1" colspan="1">
                <italic>
                  <tp:taxon-name><tp:taxon-name-part taxon-name-part-type="genus" reg="Balitora">Balitora</tp:taxon-name-part></tp:taxon-name>
                </italic>
              </td></tr><tr><td rowspan="1" colspan="1">18</td><td rowspan="1" colspan="1"><italic><tp:taxon-name><tp:taxon-name-part taxon-name-part-type="genus" reg="Balitora">Balitora</tp:taxon-name-part><tp:taxon-name-part taxon-name-part-type="species" reg="vanlongi">vanlongi</tp:taxon-name-part></tp:taxon-name></italic> Nguyen, 2005</td><td rowspan="1" colspan="1">–</td><td rowspan="1" colspan="1">–</td><td rowspan="1" colspan="1">? <italic><tp:taxon-name><tp:taxon-name-part taxon-name-part-type="genus" reg="Balitora">Balitora</tp:taxon-name-part><tp:taxon-name-part taxon-name-part-type="species" reg="vanlongi">vanlongi</tp:taxon-name-part></tp:taxon-name></italic></td><td rowspan="1" colspan="1">–</td><td rowspan="1" colspan="1">–</td><td rowspan="1" colspan="1">
                <italic>
                  <tp:taxon-name><tp:taxon-name-part taxon-name-part-type="genus" reg="Balitora">Balitora</tp:taxon-name-part></tp:taxon-name>
                </italic>
              </td><td rowspan="1" colspan="1">–</td><td rowspan="1" colspan="1">
                <italic>
                  <tp:taxon-name><tp:taxon-name-part taxon-name-part-type="genus" reg="Balitora">Balitora</tp:taxon-name-part></tp:taxon-name>
                </italic>
              </td></tr><tr><td rowspan="1" colspan="1">19</td><td rowspan="1" colspan="1">
                <bold><italic><tp:taxon-name><tp:taxon-name-part taxon-name-part-type="genus" reg="Balitora">Balitora</tp:taxon-name-part><tp:taxon-name-part taxon-name-part-type="species" reg="tchangi">tchangi</tp:taxon-name-part></tp:taxon-name></italic> Zheng, 1982</bold>
              </td><td rowspan="1" colspan="1">
                <italic>
                  <tp:taxon-name><tp:taxon-name-part taxon-name-part-type="genus" reg="Hemimyzon">Hemimyzon</tp:taxon-name-part></tp:taxon-name>
                </italic>
              </td><td rowspan="1" colspan="1">
                <italic>
                  <tp:taxon-name><tp:taxon-name-part taxon-name-part-type="genus" reg="Balitora">Balitora</tp:taxon-name-part></tp:taxon-name>
                </italic>
              </td><td rowspan="1" colspan="1">
                <italic>
                  <tp:taxon-name><tp:taxon-name-part taxon-name-part-type="genus" reg="Hemimyzon">Hemimyzon</tp:taxon-name-part></tp:taxon-name>
                </italic>
              </td><td rowspan="1" colspan="1">
                <italic>
                  <tp:taxon-name><tp:taxon-name-part taxon-name-part-type="genus" reg="Balitora">Balitora</tp:taxon-name-part></tp:taxon-name>
                </italic>
              </td><td rowspan="1" colspan="1">
                <italic>
                  <tp:taxon-name><tp:taxon-name-part taxon-name-part-type="genus" reg="Balitora">Balitora</tp:taxon-name-part></tp:taxon-name>
                </italic>
              </td><td rowspan="1" colspan="1">
                <italic>
                  <tp:taxon-name><tp:taxon-name-part taxon-name-part-type="genus" reg="Hemimyzon">Hemimyzon</tp:taxon-name-part></tp:taxon-name>
                </italic>
              </td><td rowspan="1" colspan="1">
                <italic>
                  <tp:taxon-name><tp:taxon-name-part taxon-name-part-type="genus" reg="Balitora">Balitora</tp:taxon-name-part></tp:taxon-name>
                </italic>
              </td><td rowspan="1" colspan="1">
                <italic>
                  <tp:taxon-name><tp:taxon-name-part taxon-name-part-type="genus" reg="Balitora">Balitora</tp:taxon-name-part></tp:taxon-name>
                </italic>
              </td></tr></tbody></table></table-wrap><fig id="F2" position="float" orientation="portrait"><object-id xmlns:xlink="http://www.w3.org/1999/xlink" content-type="doi" xlink:type="simple">10.3897/zookeys.1185.108545.figure2</object-id><object-id xmlns:xlink="http://www.w3.org/1999/xlink" content-type="arpha" xlink:type="simple">1FC4026E-11D2-5DD2-8F58-448446F94802</object-id><label>Figure 2.</label><caption><p>Distribution and hydrology of the type locality of the new species <italic><tp:taxon-name><tp:taxon-name-part taxon-name-part-type="genus" reg="Balitora">Balitora</tp:taxon-name-part><tp:taxon-name-part taxon-name-part-type="species" reg="anlongensis">anlongensis</tp:taxon-name-part></tp:taxon-name></italic> sp. nov. (red), <italic><tp:taxon-name><tp:taxon-name-part taxon-name-part-type="genus" reg="Balitora">B.</tp:taxon-name-part><tp:taxon-name-part taxon-name-part-type="species" reg="kwangsiensis">kwangsiensis</tp:taxon-name-part></tp:taxon-name></italic> (blue), <italic><tp:taxon-name><tp:taxon-name-part taxon-name-part-type="genus" reg="Balitora">B.</tp:taxon-name-part><tp:taxon-name-part taxon-name-part-type="species" reg="longibarbata">longibarbata</tp:taxon-name-part></tp:taxon-name></italic> (purple), and <italic><tp:taxon-name><tp:taxon-name-part taxon-name-part-type="genus" reg="Balitora">B.</tp:taxon-name-part><tp:taxon-name-part taxon-name-part-type="species" reg="ludongensis">ludongensis</tp:taxon-name-part></tp:taxon-name></italic> (red), in the Pearl River basin, Southwest China.</p></caption><graphic xmlns:xlink="http://www.w3.org/1999/xlink" xlink:href="zookeys-1185-021_article-108545__-g002.jpg" position="float" orientation="portrait" xlink:type="simple" id="oo_943520.jpg"><uri content-type="original_file" xlink:type="simple">https://binary.pensoft.net/fig/943520</uri></graphic></fig><table-wrap id="T4" position="float" orientation="portrait"><label>Table 4.</label><caption><p>Comparison of the diagnostic characters of the new species described here with those selected for the 16 species of the genus <italic><tp:taxon-name><tp:taxon-name-part taxon-name-part-type="genus" reg="Balitora">Balitora</tp:taxon-name-part></tp:taxon-name></italic>. Gray shading indicates clear differences in characters compared to <italic><tp:taxon-name><tp:taxon-name-part taxon-name-part-type="genus" reg="Balitora">Balitora</tp:taxon-name-part><tp:taxon-name-part taxon-name-part-type="species" reg="anlongensis">anlongensis</tp:taxon-name-part></tp:taxon-name></italic> sp. nov.</p></caption><table id="TID0EEADK" rules="all"><tbody><tr><th rowspan="1" colspan="1">ID</th><th rowspan="1" colspan="1">Species</th><th rowspan="1" colspan="1">Maxillary barbels</th><th rowspan="1" colspan="1">Dorsal fin rays</th><th rowspan="1" colspan="1">Anal fin rays</th><th rowspan="1" colspan="1">Pectoral fin rays</th><th rowspan="1" colspan="1">Pelvic fin rays</th><th rowspan="1" colspan="1">Lateral-line scales</th><th rowspan="1" colspan="1">Dorsal black spot</th><th rowspan="1" colspan="1">Pectoral fin tip</th><th rowspan="1" colspan="1">Position of origin of dorsal-fin and origin of pelvic-fin</th><th rowspan="1" colspan="1">Tip of pelvic fin reaching anus</th></tr><tr><td rowspan="1" colspan="1">1</td><td rowspan="1" colspan="1"><italic><tp:taxon-name><tp:taxon-name-part taxon-name-part-type="genus" reg="Balitora">Balitora</tp:taxon-name-part><tp:taxon-name-part taxon-name-part-type="species" reg="anlongensis">anlongensis</tp:taxon-name-part></tp:taxon-name></italic> sp. nov.</td><td rowspan="1" colspan="1">2</td><td rowspan="1" colspan="1">iii, 8½</td><td rowspan="1" colspan="1">iii, 5½</td><td rowspan="1" colspan="1">viii, 11</td><td rowspan="1" colspan="1">iii, 9</td><td rowspan="1" colspan="1">66–68</td><td rowspan="1" colspan="1">6–7</td><td rowspan="1" colspan="1">Not reaching to pelvic fin origin</td><td rowspan="1" colspan="1">Anterior to the pelvic-fin origin</td><td rowspan="1" colspan="1">Yes</td></tr><tr><td rowspan="1" colspan="1">2</td><td rowspan="1" colspan="1">
                  <italic>
                    <tp:taxon-name><tp:taxon-name-part taxon-name-part-type="genus" reg="Balitora">B.</tp:taxon-name-part><tp:taxon-name-part taxon-name-part-type="species" reg="annamitica">annamitica</tp:taxon-name-part></tp:taxon-name>
                  </italic>
                </td><td rowspan="1" colspan="1" style="background: #dbdcde">1</td><td rowspan="1" colspan="1">–</td><td rowspan="1" colspan="1">–</td><td rowspan="1" colspan="1">viii–x, ?</td><td rowspan="1" colspan="1">–</td><td rowspan="1" colspan="1" style="background: #dbdcde">61–62</td><td rowspan="1" colspan="1">–</td><td rowspan="1" colspan="1">–</td><td rowspan="1" colspan="1">–</td><td rowspan="1" colspan="1">–</td></tr><tr><td rowspan="1" colspan="1">3</td><td rowspan="1" colspan="1">
                  <italic>
                    <tp:taxon-name><tp:taxon-name-part taxon-name-part-type="genus" reg="Balitora">B.</tp:taxon-name-part><tp:taxon-name-part taxon-name-part-type="species" reg="brucei">brucei</tp:taxon-name-part></tp:taxon-name>
                  </italic>
                </td><td rowspan="1" colspan="1" style="background: #dbdcde">1</td><td rowspan="1" colspan="1">iii, 8</td><td rowspan="1" colspan="1" style="background: #dbdcde">i, 5</td><td rowspan="1" colspan="1" style="background: #dbdcde">ix, 11</td><td rowspan="1" colspan="1" style="background: #dbdcde">ii, 9</td><td rowspan="1" colspan="1">65–69</td><td rowspan="1" colspan="1">–</td><td rowspan="1" colspan="1">–</td><td rowspan="1" colspan="1">–</td><td rowspan="1" colspan="1">–</td></tr><tr><td rowspan="1" colspan="1">4</td><td rowspan="1" colspan="1">
                  <italic>
                    <tp:taxon-name><tp:taxon-name-part taxon-name-part-type="genus" reg="Balitora">B.</tp:taxon-name-part><tp:taxon-name-part taxon-name-part-type="species" reg="burmanica">burmanica</tp:taxon-name-part></tp:taxon-name>
                  </italic>
                </td><td rowspan="1" colspan="1" style="background: #dbdcde">1</td><td rowspan="1" colspan="1">iii, 8</td><td rowspan="1" colspan="1" style="background: #dbdcde">i, 5</td><td rowspan="1" colspan="1" style="background: #dbdcde">ix, 11</td><td rowspan="1" colspan="1" style="background: #dbdcde">ii, 8</td><td rowspan="1" colspan="1">70–72</td><td rowspan="1" colspan="1">–</td><td rowspan="1" colspan="1">–</td><td rowspan="1" colspan="1">–</td><td rowspan="1" colspan="1">–</td></tr><tr><td rowspan="1" colspan="1">5</td><td rowspan="1" colspan="1">
                  <italic>
                    <tp:taxon-name><tp:taxon-name-part taxon-name-part-type="genus" reg="Balitora">B.</tp:taxon-name-part><tp:taxon-name-part taxon-name-part-type="species" reg="chipkali">chipkali</tp:taxon-name-part></tp:taxon-name>
                  </italic>
                </td><td rowspan="1" colspan="1" style="background: #dbdcde">1</td><td rowspan="1" colspan="1">iii, 8</td><td rowspan="1" colspan="1">iii, 5</td><td rowspan="1" colspan="1" style="background: #dbdcde">iii–ix, 11–12</td><td rowspan="1" colspan="1" style="background: #dbdcde">ii, 9</td><td rowspan="1" colspan="1">66–68</td><td rowspan="1" colspan="1">7</td><td rowspan="1" colspan="1">Not reaching to pelvic fin origin</td><td rowspan="1" colspan="1" style="background: #dbdcde">Opposite to pelvic-fin origin</td><td rowspan="1" colspan="1">Yes</td></tr><tr><td rowspan="1" colspan="1">6</td><td rowspan="1" colspan="1">
                  <italic>
                    <tp:taxon-name><tp:taxon-name-part taxon-name-part-type="genus" reg="Balitora">B.</tp:taxon-name-part><tp:taxon-name-part taxon-name-part-type="species" reg="eddsi">eddsi</tp:taxon-name-part></tp:taxon-name>
                  </italic>
                </td><td rowspan="1" colspan="1" style="background: #dbdcde">1</td><td rowspan="1" colspan="1" style="background: #dbdcde">iii, 9</td><td rowspan="1" colspan="1">iii, 5\7</td><td rowspan="1" colspan="1" style="background: #dbdcde">vi, 10–12</td><td rowspan="1" colspan="1" style="background: #dbdcde">ii, 8–9</td><td rowspan="1" colspan="1">66–67</td><td rowspan="1" colspan="1" style="background: #dbdcde">Without</td><td rowspan="1" colspan="1">Not reaching to pelvic fin origin</td><td rowspan="1" colspan="1" style="background: #dbdcde">Slightly anterior to pelvic-fin origin</td><td rowspan="1" colspan="1" style="background: #dbdcde">NO</td></tr><tr><td rowspan="1" colspan="1">7</td><td rowspan="1" colspan="1">
                  <italic>
                    <tp:taxon-name><tp:taxon-name-part taxon-name-part-type="genus" reg="Balitora">B.</tp:taxon-name-part><tp:taxon-name-part taxon-name-part-type="species" reg="jalpalli">jalpalli</tp:taxon-name-part></tp:taxon-name>
                  </italic>
                </td><td rowspan="1" colspan="1" style="background: #dbdcde">1</td><td rowspan="1" colspan="1">iii, 8</td><td rowspan="1" colspan="1" style="background: #dbdcde">ii, 5</td><td rowspan="1" colspan="1" style="background: #dbdcde">ix, 10–11</td><td rowspan="1" colspan="1" style="background: #dbdcde">ii, 8–9</td><td rowspan="1" colspan="1" style="background: #dbdcde">64–66</td><td rowspan="1" colspan="1" style="background: #dbdcde">9</td><td rowspan="1" colspan="1">Not reaching to pelvic fin origin</td><td rowspan="1" colspan="1" style="background: #dbdcde">Opposite to pelvic-fin origin</td><td rowspan="1" colspan="1" style="background: #dbdcde">NO</td></tr><tr><td rowspan="1" colspan="1">8</td><td rowspan="1" colspan="1">
                  <italic>
                    <tp:taxon-name><tp:taxon-name-part taxon-name-part-type="genus" reg="Balitora">B.</tp:taxon-name-part><tp:taxon-name-part taxon-name-part-type="species" reg="kwangsiensis">kwangsiensis</tp:taxon-name-part></tp:taxon-name>
                  </italic>
                </td><td rowspan="1" colspan="1">2</td><td rowspan="1" colspan="1">iii, 8</td><td rowspan="1" colspan="1" style="background: #dbdcde">ii, 5</td><td rowspan="1" colspan="1">vi–viii, 10–13</td><td rowspan="1" colspan="1" style="background: #dbdcde">ii, 8</td><td rowspan="1" colspan="1" style="background: #dbdcde">61–65</td><td rowspan="1" colspan="1">6–8</td><td rowspan="1" colspan="1">Not reaching to pelvic fin origin</td><td rowspan="1" colspan="1">Anterior to the pelvic-fin origin</td><td rowspan="1" colspan="1">Yes</td></tr><tr><td rowspan="1" colspan="1">9</td><td rowspan="1" colspan="1">
                  <italic>
                    <tp:taxon-name><tp:taxon-name-part taxon-name-part-type="genus" reg="Balitora">B.</tp:taxon-name-part><tp:taxon-name-part taxon-name-part-type="species" reg="lancangjiangensis">lancangjiangensis</tp:taxon-name-part></tp:taxon-name>
                  </italic>
                </td><td rowspan="1" colspan="1" style="background: #dbdcde">1</td><td rowspan="1" colspan="1">iii, 8</td><td rowspan="1" colspan="1" style="background: #dbdcde">ii, 5</td><td rowspan="1" colspan="1">viii, 10–12</td><td rowspan="1" colspan="1" style="background: #dbdcde">ii, 8–9</td><td rowspan="1" colspan="1">68–70</td><td rowspan="1" colspan="1">7–8</td><td rowspan="1" colspan="1">Not reaching to pelvic fin origin</td><td rowspan="1" colspan="1" style="background: #dbdcde">Opposite to pelvic-fin origin</td><td rowspan="1" colspan="1" style="background: #dbdcde">NO</td></tr><tr><td rowspan="1" colspan="1">10</td><td rowspan="1" colspan="1">
                  <italic>
                    <tp:taxon-name><tp:taxon-name-part taxon-name-part-type="genus" reg="Balitora">B.</tp:taxon-name-part><tp:taxon-name-part taxon-name-part-type="species" reg="laticauda">laticauda</tp:taxon-name-part></tp:taxon-name>
                  </italic>
                </td><td rowspan="1" colspan="1" style="background: #dbdcde">1</td><td rowspan="1" colspan="1">iii, 8</td><td rowspan="1" colspan="1" style="background: #dbdcde">iii, 5</td><td rowspan="1" colspan="1">viii–ix, 10–11</td><td rowspan="1" colspan="1" style="background: #dbdcde">ii, 8–9</td><td rowspan="1" colspan="1">66–68</td><td rowspan="1" colspan="1" style="background: #dbdcde">10</td><td rowspan="1" colspan="1">Not reaching to pelvic fin origin</td><td rowspan="1" colspan="1" style="background: #dbdcde">Opposite to pelvic fin origin</td><td rowspan="1" colspan="1" style="background: #dbdcde">NO</td></tr><tr><td rowspan="1" colspan="1">11</td><td rowspan="1" colspan="1">
                  <italic>
                    <tp:taxon-name><tp:taxon-name-part taxon-name-part-type="genus" reg="Balitora">B.</tp:taxon-name-part><tp:taxon-name-part taxon-name-part-type="species" reg="longibarbata">longibarbata</tp:taxon-name-part></tp:taxon-name>
                  </italic>
                </td><td rowspan="1" colspan="1">2</td><td rowspan="1" colspan="1">iii, 8</td><td rowspan="1" colspan="1" style="background: #dbdcde">ii, 5</td><td rowspan="1" colspan="1">viii–x, 11–14</td><td rowspan="1" colspan="1" style="background: #dbdcde">ii, 9–11</td><td rowspan="1" colspan="1" style="background: #dbdcde">74–76</td><td rowspan="1" colspan="1">8–9</td><td rowspan="1" colspan="1">Not reaching to pelvic fin origin</td><td rowspan="1" colspan="1" style="background: #dbdcde">Opposite to pelvic-fin origin</td><td rowspan="1" colspan="1" style="background: #dbdcde">NO</td></tr><tr><td rowspan="1" colspan="1">12</td><td rowspan="1" colspan="1">
                  <italic>
                    <tp:taxon-name><tp:taxon-name-part taxon-name-part-type="genus" reg="Balitora">B.</tp:taxon-name-part><tp:taxon-name-part taxon-name-part-type="species" reg="ludongensis">ludongensis</tp:taxon-name-part></tp:taxon-name>
                  </italic>
                </td><td rowspan="1" colspan="1">2</td><td rowspan="1" colspan="1">iii, 8</td><td rowspan="1" colspan="1" style="background: #dbdcde">ii, 5</td><td rowspan="1" colspan="1">vi–vii, 11–12</td><td rowspan="1" colspan="1" style="background: #dbdcde">ii, 6–7</td><td rowspan="1" colspan="1" style="background: #dbdcde">69–74</td><td rowspan="1" colspan="1">6–9</td><td rowspan="1" colspan="1">Not reaching to pelvic fin origin</td><td rowspan="1" colspan="1">Slightly anterior to pelvic-fin origin</td><td rowspan="1" colspan="1">Yes</td></tr><tr><td rowspan="1" colspan="1">13</td><td rowspan="1" colspan="1">
                  <italic>
                    <tp:taxon-name><tp:taxon-name-part taxon-name-part-type="genus" reg="Balitora">B.</tp:taxon-name-part><tp:taxon-name-part taxon-name-part-type="species" reg="meridionalis">meridionalis</tp:taxon-name-part></tp:taxon-name>
                  </italic>
                </td><td rowspan="1" colspan="1" style="background: #dbdcde">1</td><td rowspan="1" colspan="1">–</td><td rowspan="1" colspan="1">–</td><td rowspan="1" colspan="1">–</td><td rowspan="1" colspan="1">–</td><td rowspan="1" colspan="1">–</td><td rowspan="1" colspan="1">–</td><td rowspan="1" colspan="1">–</td><td rowspan="1" colspan="1">–</td><td rowspan="1" colspan="1">–</td></tr><tr><td rowspan="1" colspan="1">14</td><td rowspan="1" colspan="1">
                  <italic>
                    <tp:taxon-name><tp:taxon-name-part taxon-name-part-type="genus" reg="Balitora">B.</tp:taxon-name-part><tp:taxon-name-part taxon-name-part-type="species" reg="mysorensis">mysorensis</tp:taxon-name-part></tp:taxon-name>
                  </italic>
                </td><td rowspan="1" colspan="1" style="background: #dbdcde">1</td><td rowspan="1" colspan="1">iii, 8–9</td><td rowspan="1" colspan="1" style="background: #dbdcde">ii, 5</td><td rowspan="1" colspan="1">viii-ix 10–12</td><td rowspan="1" colspan="1">ii, 8–9</td><td rowspan="1" colspan="1">68–69</td><td rowspan="1" colspan="1">–</td><td rowspan="1" colspan="1">–</td><td rowspan="1" colspan="1">–</td><td rowspan="1" colspan="1">–</td></tr><tr><td rowspan="1" colspan="1">15</td><td rowspan="1" colspan="1">
                  <italic>
                    <tp:taxon-name><tp:taxon-name-part taxon-name-part-type="genus" reg="Balitora">B.</tp:taxon-name-part><tp:taxon-name-part taxon-name-part-type="species" reg="nantingensis">nantingensis</tp:taxon-name-part></tp:taxon-name>
                  </italic>
                </td><td rowspan="1" colspan="1" style="background: #dbdcde">1</td><td rowspan="1" colspan="1">iii, 8</td><td rowspan="1" colspan="1" style="background: #dbdcde">ii, 5</td><td rowspan="1" colspan="1">viii–x, 9–12</td><td rowspan="1" colspan="1" style="background: #dbdcde">ii, 9</td><td rowspan="1" colspan="1" style="background: #dbdcde">59–64</td><td rowspan="1" colspan="1">–</td><td rowspan="1" colspan="1">Not reaching to pelvic fin origin</td><td rowspan="1" colspan="1" style="background: #dbdcde">Slightly anterior to pelvic-fin origin</td><td rowspan="1" colspan="1">–</td></tr><tr><td rowspan="1" colspan="1">16</td><td rowspan="1" colspan="1">
                  <italic>
                    <tp:taxon-name><tp:taxon-name-part taxon-name-part-type="genus" reg="Balitora">B.</tp:taxon-name-part><tp:taxon-name-part taxon-name-part-type="species" reg="elongata">elongata</tp:taxon-name-part></tp:taxon-name>
                  </italic>
                </td><td rowspan="1" colspan="1" style="background: #dbdcde">1</td><td rowspan="1" colspan="1">iii, 8</td><td rowspan="1" colspan="1" style="background: #dbdcde">ii, 5</td><td rowspan="1" colspan="1" style="background: #dbdcde">x, 10–12</td><td rowspan="1" colspan="1" style="background: #dbdcde">iii, 8</td><td rowspan="1" colspan="1">67</td><td rowspan="1" colspan="1" style="background: #dbdcde">7</td><td rowspan="1" colspan="1">Not reaching to pelvic fin origin</td><td rowspan="1" colspan="1" style="background: #dbdcde">Opposite to pelvic-fin origin</td><td rowspan="1" colspan="1" style="background: #dbdcde">NO</td></tr><tr><td rowspan="1" colspan="1">17</td><td rowspan="1" colspan="1">
                  <italic>
                    <tp:taxon-name><tp:taxon-name-part taxon-name-part-type="genus" reg="Balitora">B.</tp:taxon-name-part><tp:taxon-name-part taxon-name-part-type="species" reg="tchangi">tchangi</tp:taxon-name-part></tp:taxon-name>
                  </italic>
                </td><td rowspan="1" colspan="1" style="background: #dbdcde">1</td><td rowspan="1" colspan="1" style="background: #dbdcde">iii, 7</td><td rowspan="1" colspan="1" style="background: #dbdcde">ii, 5</td><td rowspan="1" colspan="1" style="background: #dbdcde">xii, 13</td><td rowspan="1" colspan="1" style="background: #dbdcde">v, 13</td><td rowspan="1" colspan="1" style="background: #dbdcde">74</td><td rowspan="1" colspan="1" style="background: #dbdcde">8</td><td rowspan="1" colspan="1" style="background: #dbdcde">Beyond the origin of pelvic fin</td><td rowspan="1" colspan="1" style="background: #dbdcde">Posterior to the pelvic-fin origin</td><td rowspan="1" colspan="1" style="background: #dbdcde">NO</td></tr></tbody></table></table-wrap></tp:treatment-sec><ref-list><ref id="B17"><mixed-citation xmlns:xlink="http://www.w3.org/1999/xlink" xlink:type="simple"><person-group><name name-style="western"><surname>Kottelat</surname><given-names>M</given-names></name></person-group> (<year>1988</year>) <article-title>Indian and Indochinese species of <italic><tp:taxon-name><tp:taxon-name-part taxon-name-part-type="genus">Balitora</tp:taxon-name-part></tp:taxon-name></italic> (<tp:taxon-name><tp:taxon-name-part taxon-name-part-type="superclass">Osteichthyes</tp:taxon-name-part></tp:taxon-name>: <tp:taxon-name><tp:taxon-name-part taxon-name-part-type="order">Cypriniformes</tp:taxon-name-part></tp:taxon-name>) with descriptions of two new species and comments on the family-group names <tp:taxon-name><tp:taxon-name-part taxon-name-part-type="family">Balitoridae</tp:taxon-name-part></tp:taxon-name> and <tp:taxon-name><tp:taxon-name-part taxon-name-part-type="family">Homalopteridae</tp:taxon-name-part></tp:taxon-name>.</article-title><source>Revue Suisse de Zoologie</source><volume>95</volume>(<issue>2</issue>): <fpage>487</fpage>–<lpage>504</lpage>. <ext-link xlink:href="10.5962/bhl.part.79667" ext-link-type="doi" xlink:type="simple">https://doi.org/10.5962/bhl.part.79667</ext-link></mixed-citation></ref><ref id="B20"><mixed-citation xmlns:xlink="http://www.w3.org/1999/xlink" xlink:type="simple"><person-group><name name-style="western"><surname>Kottelat</surname><given-names>M</given-names></name><name name-style="western"><surname>Chu</surname><given-names>XL</given-names></name></person-group> (<year>1988</year>) <article-title>A synopsis of Chinese balitorine loaches (<tp:taxon-name><tp:taxon-name-part taxon-name-part-type="superclass">Osteichthyes</tp:taxon-name-part></tp:taxon-name>: <tp:taxon-name><tp:taxon-name-part taxon-name-part-type="family">Homalopteridae</tp:taxon-name-part></tp:taxon-name>) with comments on their phylogeny and description of a new genus.</article-title><source>Revue Suisse de Zoologie</source><volume>95</volume>(<issue>1</issue>): <fpage>181</fpage>–<lpage>201</lpage>. <ext-link xlink:href="10.5962/bhl.part.79647" ext-link-type="doi" xlink:type="simple">https://doi.org/10.5962/bhl.part.79647</ext-link></mixed-citation></ref></ref-list></tp:taxon-treatment>
