# Supplementary material for: ﻿Balitoraanlongensis, the first cavefish species of the genus Balitora (Teleostei, Balitoridae) from Guizhou Province, southwest China
Source: Zookeys. 2023 Nov 28;1185:21–42. doi: 10.3897/zookeys.1185.108545 (PMC10698868; doi:10.3897/zookeys.1185.108545)
Supplement: Supplementary material 1 — List of cavefishes in China [file zookeys-1185-021_article-108545__-s001.xlsx]

## Sheet: Table S1
ID	Order	Family	Genus	Species	Province	Rivers	Literature obtained
1	Cypriniformes	Cyprinidae	Sinocyclocheilus	Sinocyclocheilus altishoulderus (Li & Lan, 1992)	Guangxi	Hongshuihe River	Li WX, Lan JH (1992) A new genus and three new species of Cyprinidae from Guangxi, China. Journal of Zhanjiang Fisheries College 12(2): 46–51. [In Chinese]
2				Sinocyclocheilus aluensis Li & Xiao, 2005	Yunnan	Nanpanjiang River	Li WX, Xiao H, Jin XL, Wu DJ (2005) A new species of Sinocyclocheilus from Yunnan, China. Xi Nan Nong Ye Xue Bao 18(1): 90–91. [In Chinese]
3				Sinocyclocheilus anatirostris Lin & Luo, 1986	Guangxi	Hongshuihe River	Lin RD, Luo ZF (1986) A new blind barbid fish (Pisces, Cyprinidae) from subteeranean water in Guangxi, China. Acta Hydrobiologica Sinica 10(4): 380–382. [In Chinese]
4				Sinocyclocheilus angularis Zheng & Wang, 1990	Guizhou	Beipanjiang River	Zheng JZ, Wang J (1990) Description of a new species of the genus Sinocyclocheilus from China (Cypriniformes: Cyprinidae). Acta Zootaxonomica Sinica 15(2): 251–254. [In Chinese]
5				Sinocyclocheilus angustiporus Zheng & Xie, 1985	Guizhou; Yunnan	Beipanjiang River; Nanpanjiang River	Zheng CY, Xie JH (1985) One new carp of the genus Sinocyclocheilus (Barbinae, Cyprinidae) from Guizhou Province, China. Transactions of the Chinese Ichthyological Society 4: 123–126.
6				Sinocyclocheilus anophthalmus Chen & Chu, 1988	Yunnan	Nanpanjiang River	Chen YR, Chu XL, Luo ZY, Wu JY (1988a) A new blind Cyprinid fish from Yunnan, China with a reference to the evolution of its characters. Acta Zootaxonomica Sinica 34(1): 64–70. [In Chinese]
7				Sinocyclocheilus anshuiensis Gan, Wu, Wei & Yang, 2013	Guangxi	Hongshuihe River	Gan X, Wu TJ, Wei ML, Yang J (2013) A new blind barbine species, Sinocyclocheilus anshuiensissp. nov. (Cypriniformes: Cyprinidae) from Guangxi, China. Zoological Research 34(5): 459–463. https://doi.org/10.11813/j.issn.0254-5853.2013.5.0459 [In Chinese]
8				Sinocyclocheilus aquihornes Li & Yang, 2007	Yunnan	Nanpanjiang River	Li WX, Yang HF, Han F, Tao CP, Hong Y, Chen H (2007) A new species in cave of blind Sinocyclocheilus from Yunnan, China (Cypriniformes: Cyprinidae). Journal of Guangdong Ocean University 27(4): 1–3. [In Chinese]
9				Sinocyclocheilus bannaensis Li, Li & Chen, 2019	Yunnan	Luosuojiang	Li WX, Li QQ, Chen HY (2019) A new species of Sinocyclocheilus from Yunnan, China: Sinocyclocheilus bannaensis. Journal of Jishou University 40(1): 61–63. http://doi.org/10.13438/j.cnki.jdzk.2019.01.015 [Natural Science Edition] [In Chinese]
10				Sinocyclocheilus bicornutus Wang & Liao, 1997	Guizhou	Beipanjiang River	Wang DZ, Liao JW (1997) A new species of Sinocyclocheilus from Guizhou, China (Cyprini_x005f_x0002_formes: Cyprinidae: Barbinae). Acta Academiae Medicinae Zunyi 20(2/3): 1–3. [In Chinese]
11				Sinocyclocheilus brevibarbatus Zhao, Lan & Zhang, 2009	Guangxi	Hongshuihe River	Zhao YH, Lan JH, Zhang CG (2009) A new cavefish species, Sinocyclocheilus brevibarbatus (Teleostei: Cypriniformes: Cyprinidae), from Guangxi, China. Environmental Biology of Fishes 86(1): 203–209. https://doi.org/10.1007/s10641-008-9338-6
12				Sinocyclocheilus brevifinus Li, Li & Mayden, 2014	Guangxi	Hejiang River	Li J, Li XH, Mayden RL (2014) Sinocyclocheilus brevifinus (Teleostei: Cyprinidae), a new species of cavefish from Guangxi, China. Zootaxa 3873(1): 37–48. https://doi.org/10.11646/zootaxa.3873.1.3
13				Sinocyclocheilus brevis Lan & Chen, 1992	Guangxi	Liujiang River	Chen JX, Lan JH (1992) Description of a new genus and three new species of fishes from Guangxi, China (Cypriniformes: Cyprinidae, Cobitidae). Acta Zootaxonomica Sinica 17(1): 104–109. [In Chinese]
14				Sinocyclocheilus broadihornes Li & Mao, 2007	Yunnan	Nanpanjiang River	Li WX, Mao WN (2007) A new species of the genus Sinocycocheilus living in cave from Shilin, Yunnan, China (Cypriniformes, Cyprinidae). Acta Zootaxonomica Sinica 32(1): 226–229.
15				Sinocyclocheilus convexiforeheadus Li, Yang & Li, 2017	Yunnan	Nanpanjiang River	Yang, H.-F., C.-Q. Li and W.-X. Li (2017). A new species cave blind fish of the Sinocyclocheilus from Yunnan Province: Sinocyclocheilus convexiforeheadus. Journal of Jishou University (Natural Science Edition) v. 38 (no. 2): 58-60.
16				Sinocyclocheilus cyphotergous (Dai, 1988)	Guizhou	Hongshuihe River	Dai DR (1988) Un nouveau poisson cavernicole. In: Guizhou expe ‘86: Première expedition speleologique franco-chinoise dans le centre et le sud de la Province du Guizhou. Federation Française de Speléologie, Paris, 88–89 pp.
17				Sinocyclocheilus donglanensis Zhao, Watanabe & Zhang, 2006	Guangxi	Hongshuihe River	Zhao YH, Watanabe K, Zhang CG (2006) Sinocyclocheilus donglanensis, a new cavefish (Teleostei: Cypriniformes) from Guangxi, China. Ichthyological Research 53(2): 121–128. https://doi.org/10.1007/s10228-005-0317-z
18				Sinocyclocheilus dongtangensis Zhou, Liu & Wang, 2011	Guizhou	Liujiang River	Zhou J, Liu Q, Wang HX, Yang LJ, Zhao DC, Zhang TH, Hou XF (2011) Description on a new species of Sinocyclocheilus in Guizhou. Sichuan. Journal of Zoology 30(3): 387–389. https://doi.org/10.3969/j.issn.1000-7083.2011.03.019 [In Chinese]
19				Sinocyclocheilus flexuosdorsalis Zhu & Zhu, 2012	Guangxi	Hongshuihe River	Zhu DG, Zhu Y (2012) A new species of the genus Sinocyclocheilus (Cypriniformes, Cyprinida) from Guangxi, China. Acta Zootaxonomica Sinica 37(1): 222–226. [In Chinese]
20				Sinocyclocheilus furcodorsalis Chen, Yang & Lan, 1997	Guangxi	Hongshuihe River	Chen YR, Yang JX, Lan JH (1997) One new species of blind cavefish from Guangxi with comments on its phyogenetic status (Cypriniformes: Cyprinidae: Barbinae). Acta Zootaxonomica Sinica 22(2): 219–223. [In Chinese]
21				Sinocyclocheilus gracilicaudatus Zhao & Zhang, 2014	Guangxi	Liujiang River	Wang D, Zhao YH, Yang JX, Zhang CG (2014) A new cavefish species from Southwest China, Sinocyclocheilus gracilicaudatus sp. nov. (Teleostei: Cypriniformes: Cyprinidae). Zootaxa 3768(5): 583–590. https://doi.org/10.11646/zootaxa.3768.5.5
22				Sinocyclocheilus gracilis Li, 2014	Guangxi	Guijiang River	Li J, Li XH (2014) Sinocyclocheilus gracilis, a new species of hypogean fish from Guangxi, South China (Teleostei: Cypriniformes: Cyprinidae). Ichthyological Exploration of Freshwaters24(3): 249–256.
23				Sinocyclocheilus grahami (Regan, 1904)	Yunnan	Jinsha River	Regan C T (1904) On a collection of fishes made by Mr. John Graham at Yunnan Fu. Annals and Magazine of Natural History [Series 7] 13(75): 190–194.
24				Sinocyclocheilus guanyangensis Chen, Peng & Zhang, 2016	Guangxi	Guijiang River	Chen YQ, Peng CL, Zhang E (2016) Sinocyclocheilus guanyangensis, a new species of cavefish from the Li-Jiang basin of Guangxi, China (Teleostei: Cyprinidae). Ichthyological Exploration of Freshwaters 27(1): 1–8.
25				Sinocyclocheilus guilinensisJi, 1982	Guangxi	Guijiang River	Zhao YH, Zhang CG (2009) Endemic fishes of Sinocyclocheilus (Cypriniformes: Cyprinidae) in China species diversity, cave adaptation, systematics and zoogeography. Science Press, Beijing. [In Chinese]
26				Sinocyclocheilus guishanensis Li, 2003	Yunnan	Nanpanjiang River	Li WX, Mao WN, Lu ZM, Yan WZ (2003a) The two new species of Sinocyclocheilus from Yunnan, China. Journal of Jishou University 24(2): 63–65. [Natural Science Edition] [In Chinese]
27				Sinocyclocheilus huangtianensis Zhu, Zhu & Lan,2011	Guangxi	Hejiang River	Zhu DG, Zhu Y, Lan JH (2011) Description of a new species of Barbinae, Sinocyclocheilus huangtianensis from China (Teleostei: Cyprinidae). Zoological Research 32(2): 204–207. https://doi.org/10.3724/SP.J.1141.2011.02204 [In Chinese]
28				Sinocyclocheilus huaningensis Li, 1998	Yunnan	Nanpanjiang River	Li WX, Wu DF, Chen AL (1998) Two new species of Sinocyclocheilus from Yunnan, China. (Cypriniformes: Cyprinidae). Journal of Zhanjiang Ocean University 18(4): 1–5. [In Chinese]
29				Sinocyclocheilus huanjiangensis Wu, Gan & Li, 2010	Guangxi	Liujiang River	Wu TJ, Liao ZP, Gan X, Li WX (2010) Two new species of Sinocyclocheilus in Guangxi, China (Cypriniefrmes, Cyprinidae). Journal of Guangxi Normal University 28(4): 116–120. https://doi.org/10.16088/j.issn.1001-6600.2010.04.008 [Natural Science Edition]
30				Sinocyclocheilus hugeibarbus Li, Ran & Chen, 2003	Guizhou	Liujiang River	Li WX, Ran JC, Chen HM (2003b) A new species of cave Sinocyclocheilus in Guizhou and its adaptation comment. Journal of Jishou University 24(4): 61–63. [Natural Sciences Edition] [In Chinese]
31				Sinocyclocheilus huizeensis Cheng, Pan, Chen, Li, Ma & Yang, 2015	Yunnan	Niulanjiang River	Cheng C, Pan XF, Chen XY, Li JY, Ma L, Yang JX (2015) A new species of the genus Sinocyclocheilus (Teleostei: Cypriniformes), from Jinshajiang Drainage, Yunnan, China. Cave Research 2(4): 1–4.
32				Sinocyclocheilus hyalinus Chen & Yang, 1994	Yunnan	Nanpanjiang River	Chen YR, Yang JX, Zhu CG (1994) A new fish of the genus Sinocyclocheilus from Yunnan with comments on its characteristic adaptation (Cypriniformes: Cyprinidae). Acta Zootaxonomica Sinica 19(2): 246–252. [In Chinese]
33				Sinocyclocheilus jii Zhang & Dai, 1992	Guangxi	Guijiang River	Zhang CG, Dai DY (1992) A new species of the Sinocyclocheilus from Guangxi, China (Cypriniformes: Cyprinidae). Acta Zootaxonomica Sinica17(3): 377–380. [In Chinese]
34				Sinocyclocheilus jiuxuensis Li & Ran, 2003	Guangxi	Hongshuihe River	Li WX, Ran JC, Chen HM (2003b) A new species of cave Sinocyclocheilus in Guizhou and its adaptation comment. Journal of Jishou University 24(4): 61–63. [Natural Sciences Edition] [In Chinese]
35				Sinocyclocheilus lateristriatus Li,1992	Yunnan	Nanpanjiang River	Li WX (1992) Description on three species of Sinocyclocheilus from Yunnan, China. Acta Hydrobiologica Sinica 16(1): 57–61. [In Chinese]
36				Sinocyclocheilus lingyunensis Li, Xiao & Lu, 2000	Guangxi	Hongshuihe River	Li WX, Xiao H, Zan RG, Luo ZF, Li HM (2000) A new species of Sinocyclocheilus from Guangxi, China. Zoological Research 21(2): 155–157. [In Chinese]
37				Sinocyclocheilus longibarbatus Wang & Chen, 1989	Guizhou: Guangxi	Liujiang River	Wang DZ, Chen YY (1989) Ddscriptions of three new species of Cyprinidae from Guizhou Province, China (Cypriniformes: Cyprinidae). Academiae Medicinae Zunyi 12(4): 29–34. [In Chinese]
38				Sinocyclocheilus longifinus Li, 1998	Yunnan	Nanpanjiang River	Li WX, Wu DF, Chen AL (1998) Two new species of Sinocyclocheilus from Yunnan, China. (Cypriniformes: Cyprinidae). Journal of Zhanjiang Ocean University 18(4): 1–5. [In Chinese]
39				Sinocyclocheilus longicornus Luo, Xu, Wu, Zhou & Zhou 2023	Guangxi	Nanpanjiang River	Xu C, Luo T, Zhou J-J, Wu L, Zhao X-R, Yang H-F, Xiao N, Zhou J (2023) Sinocyclocheilus longicornus (Cypriniformes, Cyprinidae), a new species of microphthalmic hypogean fish from Guizhou, Southwest China. ZooKeys 1141: 1–28. https://doi.org/10.3897/zookeys.1141.91501
40				Sinocyclocheilus longshanensis Li & Wu, 2018	Yunnan	Nanpanjiang River	Li GH, Wu JJ, Leng Y, Zhou R, Pan XF, Han F, Li SY, Liang X (2018) A new species Sinocyclocheilus longshanensis sp. nov. from Yunnan. Zhongguo Nongxue Tongbao 34(5): 153–158. [In Chinese]
41				Sinocyclocheilus luolouensis Lan, 2013	Guangxi	Hongshuihe River	Lan JH, Gan X, Wu TJ, Yang J (2013) Cave Fishes of Guangxi, China. Science Press, Beijing. [In Chinese]
42				Sinocyclocheilus luopingensis Li & Tao, 2002	Yunnan	Nanpanjiang River	Li WX, Mao WN, Lu ZM, Tao JN (2002a) Two new species of Cyprinidae from Yunnan. Journal of Yunnan University 24(5): 385–387. [In Chinese]
43				Sinocyclocheilus macrocephalus Li,1985	Yunnan	Nanpanjiang River	Li WX (1985) Four species of Sinocyclocheilus from Yunnan. Zoological Research 6(4): 423–427. [In Chinese]
44				Sinocyclocheilus macrolepis Wang & Chen, 1989	Guizhou; Guangxi	Liujiang River	Wang DZ, Chen YY (1989) Ddscriptions of three new species of Cyprinidae from Guizhou Province, China (Cypriniformes: Cyprinidae). Academiae Medicinae Zunyi 12(4): 29–34. [In Chinese]
45				Sinocyclocheilus macrophthalmus Zhang & Zhao, 2001	Guangxi	Hongshuihe River	Zhang CG, Zhao YH (2001) A new fish of Sinocyclocheilus from Guangxi, China with a comment on its some biological adaptation (Cypriniformes: Cyprinidae). Acta Zootaxonomica Sinica 26(1): 102–107. [In Chinese]
46				Sinocyclocheilus macroscalus Li, 1992	Yunnan	Nanpanjiang River	Li WX (1992) Description on three species of Sinocyclocheilus from Yunnan, China. Acta Hydrobiologica Sinica 16(1): 57–61. [In Chinese]
47				Sinocyclocheilus maculatus Li, 2000	Yunnan	Nanpanjiang River	Zhao YH, Zhang CG (2009) Endemic fishes of Sinocyclocheilus (Cypriniformes: Cyprinidae) in China species diversity, cave adaptation, systematics and zoogeography. Science Press, Beijing. [In Chinese]
48				Sinocyclocheilus maitianheensis Li,1992	Yunnan	Nanpanjiang River	Li WX (1992) Description on three species of Sinocyclocheilus from Yunnan, China. Acta Hydrobiologica Sinica 16(1): 57–61. [In Chinese]
49				Sinocyclocheilus malacopterus Chu & Cui, 1985	Yunnan	Nanpanjiang River	Chu XL, Cui GH (1985) A revision of Chinese cyprinid genus Sinocyclocheilus with reference to the interspecific relationships. Acta Zootaxonomica Sinica 10(4): 435–441. [In Chinese]
50				Sinocyclocheilus mashanensis Wu, Liao & Li, 2010	Guangxi	Hongshuihe River	Wu TJ, Liao ZP, Gan X, Li WX (2010) Two new species of Sinocyclocheilus in Guangxi, China (Cypriniefrmes, Cyprinidae). Journal of Guangxi Normal University 28(4): 116–120. https://doi.org/10.16088/j.issn.1001-6600.2010.04.008 [Natural Science Edition] [In Chinese]
51				Sinocyclocheilus microphthalmus Li, 1989	Guangxi	Hongshuihe River	Li GL (1989) On a new fish of the genus Sincyclocheilus from Guangxi China (Cypriniformes: Cyprinidae: Barbinae). Acta Zootaxonomica Sinica 14(1): 123–126. [In Chinese]
52				Sinocyclocheilus multipunctatus(Pellegrin, 1931)	Guizhou; Guangxi	Liujiang River; Hongshuihe River; Wujiang River	Pellegrin J (1931) Description de deux Cyprinidés nouveaux de Chine appartenant au genre Schizothorax Heckel. Bulletin de la Société Zoologique de France 56: 145–149, 289.
53				Sinocyclocheilus oxycephalus Li, 1985	Yunnan	Nanpanjiang River	Li WX (1985) Four species of Sinocyclocheilus from Yunnan. Zoological Research 6(4): 423–427. [In Chinese]
54				Sinocyclocheilus pingshanensis Li, Li, Lan & Wu, 2018	Guangxi	Liujiang River	Wu ZL, Li CQ, Lan C, Li WX (2018) Two new species of Sinocyclocheilus from Guangxi, China. Journal of Jishou University 39(3): 55–59. https://doi.org/10.13438/j.cnki.jdzk.2018.03.012 [Natural Science Edition] [In Chinese]
55				Sinocyclocheilus punctatus Lan & Yang, 2017	Guizhou; Guangxi	Liujiang River; Hongshuihe River	Lan YB, Qin XC, Lan JH, Xiu LH, Yang J (2017) A new species of the genus Sinocyclocheilus (Cypriniformes, Cyprinidae) from Guangxi, China. Journal of Xinyang Normal University 30(1): 97–101. https://doi.org/10.3969/j.issn.1003-0972.2017.01.021 [Natural Science Edition] [In Chinese]
56				Sinocyclocheilus purpureus Li, 1985	Yunnan	Nanpanjiang River	Li WX (1985) Four species of Sinocyclocheilus from Yunnan. Zoological Research 6(4): 423–427.
57				Sinocyclocheilus qiubeiensis Li, 2002	Yunnan	Nanpanjiang River	Li WX, Liao YP, Yang HF (2002b) Two new species of Sinocyclocheilus from Eastern Yunnan, China. Journal of Yunnan Agricultural University 17(2): 161–163. [In Chinese]
58				Sinocyclocheilus qujingensis Li, Mao & Lu, 2002	Yunnan	Nanpanjiang River	Li WX, Mao WL, Lu ZM (2002c) A new species of Sinocyclocheilus from Yunnan’ China. Journal of Zhanjiang Ocean University 22(3): 1–2. [In Chinese]
59				Sinocyclocheilus rhinocerous Li & Tao, 1994	Yunnan	Nanpanjiang River	Li WX, Tao JN (1994) A new species of Cyprinidae from Yunnan—Sinocyclocheilus rhinocerous sp. nov. Joumal of Zhanjiang Fisheries College 14(1): 1–3.
60				Sinocyclocheilus robustus Chen & Zhao, 1988	Guizhou	Nanpanjiang River	Chen JX, Zhao ZF, Zheng JZ, Li DJ (1988b) Description of three new barbine species from Guizhou, China (Cypriniformes, Cyprinides). Acta Academiae Medicinae Zunyi 11(1): 1–4 [92–93]. [In Chinese]
61				Sinocyclocheilus ronganensis Luo,Huang & Wen, 2016	Guangxi	Liujiang River	Luo FG, Huang J, Liu X, Luo T, Wen YH (2016) Sinocyclocheilus ronganensis Luo, Huang et Wen sp. nov., a new species belonging to Sinocyclocheilus Fang from Guangxi (Cypriniformes: Cyprinidae). Journal of Southern Agriculture 47(4): 650–655. https://doi.org/10.3969/j:issn.2095-1191.2016.04.650 [In Chinese]
62				Sinocyclocheilus sanxiaensis Jiang, Li, Yang & Chang, 2019	Hubei	Yangtze River	Jiang WS, Li J, Lei XZ, Wen ZR, Han YZ, Yang JX, Chang JB (2019) Sinocyclocheilus sanxiaensis, a new blind fish from the Three Gorges of Yangtze River provides insights into speciation of Chinese cavefish. Zoological Research 40(6): 552–557. https://doi.org/10.24272/j.issn.2095-8137.2019.065
63				Sinocyclocheilus simengensis Li, Wu, Li & Lan, 2018	Guangxi	Hongshuihe River	Wu ZL, Li CQ, Lan C, Li WX (2018) Two new species of Sinocyclocheilus from Guangxi, China. Journal of Jishou University 39(3): 55–59. https://doi.org/10.13438/j.cnki.jdzk.2018.03.012 [Natural Science Edition] [In Chinese]
64				Sinocyclocheilus tianeensis Li, Xiao & Luo, 2003	Guangxi	Hongshuihe River	Li WX, Mao WN, Lu ZM, Yan WZ (2003a) The two new species of Sinocyclocheilus from Yunnan, China. Journal of Jishou University 24(2): 63–65. [Natural Science Edition] [In Chinese]
65				Sinocyclocheilus tianlinensis Zhou, Zhang, He & Zhou, 2004	Guangxi	Nanpanjiang River	Zhou J, Zhang CG, He AY (2004) A new species of the genus Sinocyclocheilus from Guangxi, China (Cypriniformes, Cyprinidae). Acta Zootaxonomica Sinica 29(3): 591–594. [In Chinese]
66				Sinocyclocheilus tileihornes Mao, Lu & Li, 2003	Yunnan	Nanpanjiang River	Mao WN, Lu ZM, Li WX, Ma HB, Huang G (2003) A new species of Sinocyclocheilus (Cyprinidae) from cave of Yunnan, China. Journal of Zhanjiang Ocean University 23(3): 1–2. [In Chinese]
67				Sinocyclocheilus tingi Fang, 1936	Yunnan	Nanpanjiang River	Zhao YH, Zhang CG (2009) Endemic fishes of Sinocyclocheilus (Cypriniformes: Cyprinidae) in China species diversity, cave adaptation, systematics and zoogeography. Science Press, Beijing. [In Chinese]
68				Sinocyclocheilus wenshanensis Li,Yang, Li & Chen, 2018	Yunnan	Panlonghe River	Yang HF, Li CQ, Chen YY, Li WX (2018) A new species of Sinocyclocheilus from Yunnan: Sinocyclocheilus wenshanensis. Journal of Yunnan University 39(3): 507–512. https://doi.org/10.7540/j.ynu.20160534 [Natural Science Edition] [In Chinese]
69				Sinocyclocheilus wui Li & An, 2013	Yunnan	Mingyihe River	Li WX, An L (2013) A new species of Sinocyclocheilus from Kunming, Yunnan—Sinocyclocheilus wui sp. nov. Journal of Jishou University 34(1): 82–84. https://doi.org/10.3969/j.isn.1007-2985.2013.01.019 [Natural Science Edition] [In Chinese]
70				Sinocyclocheilus wumengshanensis Li, Mao, Lu & Yan, 2003	Yunnan	Panlonghe River	Li WX, Mao WN, Lu ZM, Yan WZ (2003a) The two new species of Sinocyclocheilus from Yunnan, China. Journal of Jishou University 24(2): 63–65. [Natural Science Edition] [In Chinese]
71				Sinocyclocheilus xichouensis Pan, Li, Yang & Chen, 2013	Yunnan	Panlonghe River	Pan XF, Li L, Yang JX, Chen XY (2013) Sinocyclocheilus xichouensis, a new species of golden-line fish from the Red River drainage in Yunnan, China (Teleostei: Cypriniformes). Zoological Research 34(4): 368–373. https://doi.org/10.11813/j.issn.0254-5853.2013.4.0368 [In Chinese]
72				Sinocyclocheilus xunlensis Lan, Zhan & Zhang, 2004	Guangxi	Liujiang River	Lan JH, Zhang CG, Zhao YH (2004) A new speces of the genus Sinocyclocheilus from China (Cyprinformes, Cyprinidae, Barbinae). Acta Zootaxonomica Sinica 29(2): 377–380. [In Chinese]
73				Sinocyclocheilus yangzongensis Chu & Chen, 1977	Yunnan	Nanpanjiang River	Zhao YH, Lan JH, Zhang CG (2009) A new cavefish species, Sinocyclocheilus brevibarbatus (Teleostei: Cypriniformes: Cyprinidae), from Guangxi, China. Environmental Biology of Fishes 86(1): 203–209. https://doi.org/10.1007/s10641-008-9338-6
74				Sinocyclocheilus yaolanensis Zhou, Li & Hou, 2009	Guizhou	Liujiang River	Zhou J, Li XZ, Hou XF, Sun ZL, Gao L, Zhao T (2009) A new species of Sinocyclocheilus in Guizhou, China. Sichuan Journal of Zoology 28(3): 321–323. [In Chinese]
75				Sinocyclocheilus yimenensis Li & Xiao, 2005	Yunnan	Yuanjiang River	Li WX, Xiao H, Jin XL, Wu DJ (2005) A new species of Sinocyclocheilus from Yunnan, China. Xi Nan Nong Ye Xue Bao 18(1): 90–91. [In Chinese]
76				Sinocyclocheilus yishanensis Li & Lan, 1992	Guangxi	Liujiang River	Li WX, Lan JH (1992) A new genus and three new species of Cyprinidae from Guangxi, China. Journal of Zhanjiang Fisheries College 12(2): 46–51. [In Chinese]
77				Sinocyclocheilus zhenfengensis Liu, Deng, Ma, Xiao & Zhou, 2018	Guizhou	Beipanjiang River	Liu T, Deng HQ, Ma L, Xiao N, Zhou J (2018) Sinocyclocheilus zhenfengensis, a new cyprinid species (Pisces: Teleostei) from Guizhou Province, Southwest China. Journal of Applied Ichthyology 34(4): 945–953. https://doi.org/10.1111/jai.13629
78			Pseudocrossocheilus	Pseudocrossocheilus bamaensi	Guangxi	Hongshuihe River	Zheng PS (1981)Freshwater fishes of Guangxi Province. Quangxi People's Publishers.
79			Sinocrossocheilus	Sinocrossocheilus microstomatus Wang & Chen, 1989	Guizhou	Dagouhe River	Wang DZ, Chen YY (1989) Ddscriptions of three new species of Cyprinidae from Guizhou Province, China (Cypriniformes: Cyprinidae). Academiae Medicinae Zunyi 12(4): 29–34. [In Chinese]
80			Typhlobarbus	Typhlobarbus nudiventris Chu & Chen, 1982	Yunnan	Red River	Chu XL, Chen YR (1982) A new genus and species of blind cyprinid fish from China with special reference to its relationships. Acta Zoologica Sinica 28 (4): 383–388. [In Chinese]
81			Onychostoma	Onychostoma macrolepis Bleeker, 1871	-	Yangtze River	Bleeker P ( 1871) Mémoire sur les cyprinoïdes de Chine. Verhandelingen der Koninklijke Akademie van Wetenschappen (Amsterdam) 12 (2): 1-91, Pls. 1-14.
82			Pseudosinocyclocheilus	Pseudosinocyclocheilus jinxiensis Zheng, Xiu & Yang, 2013	Guangxi	Zuojiang River	Zheng H, Xiu L, Yang J (2013) A new species of Barbine genus Sinocyclocheilus (Teleostei: Cyprinidae) from Zuojiang river drainage in Guangxi, China. Environmental Biology of Fishes 96(6): 747–751. https://doi.org/10.1007/s10641-012-0068-4
83			Longanalus	Longanalus macrochirous Li, Ran & Chen, 2006	Yunnan	Liujiang River; Hongshuihe River	Li WX, Ran JC, Chen HM (2006) A new species of Paracobitis from Guizhou, China. Journal of Zhanjiang Ocean University 26 (3): 1–2. [In Chinese]
84		Nemacheilidae	Triplophysa	Triplophysa aluensis Li & Zhu, 2000	Yunnan	Nanpanjiang River	Li WX, Zhu ZG (2000) A new species of Triplophysa from cave Yunnan. Journal of Yunnan University 22 (5): 396–398. [Natural Science Edition] [In Chinese]
85				Triplophysa anshuiensisWu, Wei, Lan & Du, 2018	Guangxi	Hongshui River	Wu TJ, Wei ML, Lan JH, Du LN (2018a) Triplophysa anshuiensis, a new species of blind loach from the Xijiang River, China (Teleostei, Nemacheilidae). ZooKeys 744: 67–77. https://doi.org/10.3897/zookeys.744.21742
86				Triplophysa baotianensis Li, Liu & Li, 2018	Guizhou	Nanpanjiang River	Li CQ, Liu T, Li R (2018) A new species of the genus Plateau loach from caves in Guizhou Province. Journal of Jishou University 39(4): 60–63. https://doi.org/10.13438/j.cnki.jdzk.2018.04.012 [Natural Science Edition] [In Chinese]
87				Triplophysa erythraea Liu & Huang, 2019	Hunan	Wujiang River	Huang TF, Zhang PL, Huang XL, Wu T, Gong XY, Zhang YX, Peng QZ, Liu ZX (2019) A new cave-dwelling blind loach, Triplophysa erythraea sp. nov. (Cypriniformes: Nemacheilidae), from Hunan Province, China. Zoological Research 40(4): 331–336. https://doi.org/10.24272/j.issn.2095-8137.2019.049
88				Triplophysa fengshanensis Lan, 2013	Guangxi	Hongshui River	Lan JH, Gan X, Wu TJ, Yang J (2013) Cave Fishes of Guangxi, China. Science Press, Beijing. [In Chinese]
89				Triplophysa flavicorpusYang, Chen & Lan, 2004	Guangxi	Hongshui River	Yang JX, Chen XY, Lan JH (2004) Occurrence of two new Plateau indicator loaches of Nemacheilinae (Balitoridae) in Guangxi with Reference to Zoogeographical Significance. Zoological Research 25(2): 111–116. [In Chinese]
90				Triplophysa gejiuensis(Chu & Chen, 1979)	Yunnan	Nanpanjiang River	Chu XL, Chen YR (1979) A new blind cobitid fish (Pisces, Cypriniformes) from subterranean waters in Yunnan, China. Acta Zoologica Sinica 25(3): 285–287. [In Chinese]
91				Triplophysa guizhouensis Wu, He & Yang, 2018	Guizhou	Hongshui River	Wu WJ, He AY, Yang JX, Du LN (2018b) Description of a new species of Triplophysa (Teleostei: Nemacheilidae) from Guizhou Province, China. Journal of Fish Biology 93(1): 88–94. https://doi.org/10.1111/jfb.13670
92				Triplophysa huapingensis Zheng, Yang & Che, 2012	Guangxi	Hongshui River	Zheng LP, Yang JX, Chen XY (2012) A new species of Triplophysa (Nemacheilidae: Cypriniformes), from Guangxi, southern China. Journal of Fish Biology 80(4): 831−841. https://doi.org/10.1111/j.1095-8649.2012.03227.x
93				Triplophysa langpingensis Yang, 2013	Guangxi	Hongshui River	Lan JH, Gan X, Wu TJ, Yang J (2013) Cave Fishes of Guangxi, China. Science Press, Beijing. [In Chinese]
94				Triplophysa longipectoralis Zheng, Du, Chen & Yang, 2009	Guangxi	Liujiang River	Zheng LP, Du LN, Chen XY, Yang JX (2009) A new species of Genus Triplophysa (Nemacheilinae: Balitoridae), Triplophysa longipectoralis sp. nov, from Guangxi, China. Environmental Biology of Fishes 85(3): 221−227. https://doi.org/10.1007/s10641-009-9485-4
95				Triplophysa longliensisQiu, Yang & Chen, 2012	Guizhou	Hongshui River	Qiu R, Yang JX, Chen XY (2012) A new species of the genus Triplophysa (Cypriniformes: Nemacheilidae), Triplophysa longliensis sp. nov., from Guizhou, China. Zootaxa 3586: 187–194. https://doi.org/10.11646/zootaxa.3586.1.17
96				Triplophysa luochengensisLi, Lan, Chen & Du, 2017	Guangxi	Hongshui River	Li J, Lan JH, Chen XY, Du LN (2017a) Description of Triplophysa luochengensis sp. nov.(Teleostei: Nemacheilidae) from a karst cave in Guangxi, China. Journal of Fish Biology 91(4): 1009–1017. https://doi.org/10.1111/jfb.13364
97				Triplophysa macrocephala Yang, Wu & Yang, 2012	Guangxi	Liujiang River	Yang J, Wu TJ, Yang JX (2012) A new cave-dwelling loach, Triplophysa macrocephala (Teleostei: Cypriniformes: Balitoridae), from Guangxi, China. Environmental Biology of Fishes 93: 169–175. https://doi.org/ 10.1007/s10641-011-9901-4
98				Triplophysa nandanensisLan, Yang & Chen, 1995	Guangxi	Hongshui River	Lan JH, Yang JX, Chen YR (1995) Two new species of the subfamily Nemacheilinae from Guangxi, China (Cypriniformes: Cobitidae). Acta Zootaxonomica Sinica 20 (3): 366–372. [In Chinese]
99				Triplophysa nanpanjiangensisZhu & Cao, 1988	Yunnan	Nanpanjiang River	Zhu SQ, Cao WX (1988) Descriptions of two new species and a new subspecies of Noemacheilinae from Yunnan Province (Cypriniformes: Cobitidae). Acta Zootaxonomica Sinica (1): 95−100. [In Chinese]
100				Triplophysa nasobarbatula Wang & Li, 2001	Guizhou	Liujiang River	Wang DZ, Li DJ (2001) Two new species of the genus Triplophysa from Guizhou, China (Cypriniformes: Cobitidae). Acta Zootaxonomica Sinica 16(1): 98–101. [In Chinese]
101				Triplophysa posterodorsalus(Li, Ran & Chen, 2006)	Guangxi	Liujiang River	Ran JC, Li WX, Chen HM (2006) A new species of blind loach of Paracobitis from Guangxi, China (Cypriniformes: Cobitidae). Guangxi Shifan Daxue Xuebao Ziran Kexue Ban 24 (3): 81–82. [In Chinese]
102				Triplophysa qingzhenensis Liu, Zen, & Gong, 2022	Guizhou	Wujiang River	Liu F, Zeng ZX, Gong Z (2022) Two new hypogean species of Triplophysa (Cypriniformes: Nemacheilidae) from the River Yangtze drainage in Guizhou, China. Journal of Vertebrate Biology 71: 22062. https://doi.org/10.25225/jvb.22062
103				Triplophysa qini Deng, Wang & Zhang, 2022	Chongqing	Wujiang River	Deng SQ, Wang XB, Zhang E (2022) Triplophysa qini, a new stygobitic species of loach (Teleostei: Nemacheilidae) from the upper Chang-Jiang Basin in Chongqing, Southwest China. Ichthyological Exploration of Freshwaters 1178: 1–11. http://doi.org/10.23788/IEF-1178
104				Triplophysa qiubeiensis Li & Yang, 2008	Yunnan	Nanpanjiang River	Li WX, Yanf HF, Chen H, Tao CP, Qi SQ, HanN F (2008) A New Blind Underground Species of the Genus Triplophysa (Balitoridae) from Yunnan, China. Zoological Research 29(6): 674–678. https://doi.org/10.3724/SP.J.1141.2008.06674
105				Triplophysa rosa Chen & Yang, 2005	Chongqing	Wujiang River	Chen XY, Yang JX (2005) Triplophysa rosa sp. nov.: a new blind loach from China. Journal of Fish Biology 66: 599–608. https://doi.org/10.1111/j.0022-1112.2005.00622.x
106				Triplophysa sanduensisChen & Peng, 2019	Guizhou	Duliujiang River	Chen SJ, Peng ZG (2019) Triplophysa sanduensis, a new loach species of nemacheilid (Teleostei: Cypriniformes) from South China. Zootaxa 4560(2): 375–384. https://doi.org/10.11646/zootaxa.4560.2.10
107				Triplophysa shilinensisChen,Yang & Xu, 1992	Yunnan	Nanpangjiang River	Chen YR, Yang JX, Xu GC (1992) A new blind loach of Triplophysa from Yunnan stone forest with comments on its phylogenetic reiationship. Zoological Research 13(1): 17–23. [In Chinese]
108				Triplophysa tianeensis Chen, Cui & Yang, 2004	Guangxi	Hongshui River	Chen XY, Cui GH, Yang JX (2004) A new cave dwelling fish species of genus Triplophysa (Balitoridae) from Guangxi,China. Zoological Research 25(3): 227–231. [In Chinese]
109				Triplophysa tianlinensisLi, Li, Lan & Du, 2017	Yunnan	Hongshui River	Li J, Li XH, Lan JH, Du LN (2017b) A new troglobitic loach Triplophysa tianlinensis (Teleostei: Nemacheilidae) from Guangxi, China. Ichthyological Research 64 (3): [1–6]: 295–300.
110				Triplophysa tianxingensisYang, Li & Chen, 2016	Yunnan	Nanpangjiang River	Yang HF, Li WX, Chen ZM (2016) A new cave species of the genus Triplophysa from Yunnan, China. Zoological Research 37 (5): 296–300. https://doi.org/10.13918/j.issn.2095-8137.2016.5.296
111				Triplophysa wudangensis Liu, Zen & Gong, 2022	Guizhou	Wujiang River	Liu F, Zeng ZX, Gong Z (2022) Two new hypogean species of Triplophysa (Cypriniformes: Nemacheilidae) from the River Yangtze drainage in Guizhou, China. Journal of Vertebrate Biology 71: 22062. https://doi.org/10.25225/jvb.22062
112				Triplophysa wulongensis Chen, Sheraliev, Shu & Peng, 2021	Chongqing	Wujiang River	Chen S, Sheraliev B, Shu L, Peng Z (2021) Triplophysa wulongensis, a new species of cave-dwelling loach (Teleostei, Nemacheilidae) from Chongqing, Southwest China. ZooKeys 1026: 179–192. https://doi.org/10.3897/zookeys.1026.61570
113				Triplophysa xiangshuingensis Li, 2004	Yunnan	Nanpanjiang River	Li WX (2004) The three new species of Cobitidae from Yunnan, China. Journal of Jishou University 25 (3): 93–96. [Natural Science Edition] [In Chinese]
114				Triplophysa xiangxiensisYang, Yuan & Liao, 1986	Hunan	Yuanjiang River	Yang GY, Yuan FX, Liao YM (1986) A new blind Cobitidae fish from the subterranean water in Xiangxi, China. Journal of Huazhong Agricultural University 5 (3): 219–223. [In Chinese]
115				Triplophysa xichouensis Liu, Pan, Yang & Chen, 2017	Yunnan	Red River	Li J, Lan JH, Chen XY, Du LN (2017a) Description of Triplophysa luochengensis sp. nov.(Teleostei: Nemacheilidae) from a karst cave in Guangxi, China. Journal of Fish Biology 91(4): 1009–1017. https://doi.org/10.1111/jfb.13364
116				Triplophysa xuanweiensis Lu, Li, Mao & Zhao, 2022	Yunnan	Hongshui River	Lu ZM, Li XJ, Lü WJ, Huang JQ, Xu TK, Huang G, Qian FQ, Yang P, Chen SG, Mao WN, Zhao YH (2022) Triplophysa xuanweiensis sp. nov., a new blind loach species from a cave in China (Teleostei: Cypriniformes: Nemacheilidae). Zoological Research 43(2): 221–224. https://doi.org/10.24272/j.issn.2095-8137.2021.310
117				Triplophysa yunnanensisYang, 1990	Yunnan	Nanpanjiang River	Chu XL, Chen YR (1990) The fishes of Yunnan, China. Part 2. Science Press, Beijing. [In Chinese]
118				Triplophysa zhenfengensis Wang & Li, 2001	Guizhou	Beipanjiang River	Wang DZ, Li DJ (2001) Two new species of the genus Triplophysa from Guizhou, China (Cypriniformes: Cobitidae). Acta Zootaxonomica Sinica 16(1): 98–101. [In Chinese]
119			Yunnanilus	Yunnanilus bailianensis Yang, 2013	Guangxi	Liujiang River	Lan JH, Gan X, Wu TJ, Yang J (2013) Cave Fishes of Guangxi, China. Science Press, Beijing. [In Chinese]
120				Yunnanilus bajingensis Li, 2004	Yunnan	Nanpanjiang River	Li WX (2004) The three new species of Cobitidae from Yunnan, China. Journal of Jishou University 25 (3): 93–96. [Natural Science Edition] [In Chinese]
121				Yunnanilus beipanjiangensis Li, Mao & Sun, 1994	Yunnan	Beipanjiang River	Li W, Mao W, Sun R, Lu Z (1994) Two new spectes of Yunnanilus from Yunnan Province china (Cypriniformes:Cobitidae) Acta Zootaxonomica Sinica 19 (3): 370–374. [In Chinese]
122				Yunnanilus discoloris Zhou & He, 1989	Yunnan	Nanpanjiang River	Zhou W, He JC (1989) A new species of dwarfism in Yunnanilus (Cypriniformes: Cobitidae) Acta Zootaxonomica Sinica 14 (3): 380–384. [In Chinese]
123				Yunnanilus forkicaudalis Li, 1999	Yunnan	Nanpanjiang River	Li WX, Wu D, Xu K, Gao XM, Chen AL, Wu QL, Wang JH (1999) Fishes in the Heilongtan Reservoir and its drainage. Sichuan Journal of Zoology 18 (1): 3–7. [In Chinese]
124				Yunnanilus longibarbatus Gan, Chen & Yang, 2007	Yunnan	Hongshui River	Gan X, Chen XY, Yang JX (2007) A new nemacheiline loach of genus yunnanilus (balitoridae) from guangxi, china. Zoological Research 28 (3): 321–324. [In Chinese]
125				Yunnanilus longidorsalis Li, Tao & Lu, 2000	Yunnan	Nanpan River	Li WX, Tao JN, Mao WN, Lu ZM (2000) Two new species of Yunnanilus from eastern Yunnan, China (Cypriniformes: Cobitidae) Acta Zootaxonomica Sinica 25 (3): 349–353.
126				Yunnanilus macrogaster Kottelat & Chu, 1988	Yunnan	Nanpanjiang River	Kottelat M, Chu XL (1988) Revision of Yunnanilus with descriptions of a miniature species flock and six new species from China (Cypriniformes: Homalopteridae) Environmental Biology of Fishes 23 (1–2): 65–93.
127				Yunnanilus macrositanus Li, 1999	Yunnan	Nanpanjiang River	Li WX, Wu D, Xu K, Gao XM, Chen AL, Wu QL, Wang JH (1999) Fishes in the Heilongtan Reservoir and its drainage. Sichuan Journal of Zoology 18 (1): 3–7. [In Chinese]
128				Yunnanilus nanpanjiangensis Li, Mao & Lu, 1994	Yunnan	Nanpanjiang River	Li WX, WMao WN, Sun RF, Lu ZM (1994) Two new species of Yunnanilus from Yunnan Province China (Cypriniformes: Cobitidae) Acta Zootaxonomica Sinica 19 (3): 370–374. [In Chinese]
129				Yunnanilus niger Kottelat & Chu, 1988	Yunnan	Nanpanjiang River	Kottelat M, Chu XL (1988) Revision of Yunnanilus with descriptions of a miniature species flock and six new species from China (Cypriniformes: Homalopteridae) Environmental Biology of Fishes 23 (1–2): 65–93.
130				Yunnanilus obtusirostris Yang, 1995	Yunnan	Nanpanjiang River	Yang JX, Chen YR (1995) The biology and resource utilization of the fishes of Fuxian Lake, Yunnan. Yunnan Science and Technology Press, Kunming, China. [In Chinese]
131				Yunnanilus paludosus Kottelat & Chu, 1988	Yunnan	Nanpanjiang River	Kottelat M, Chu XL (1988) Revision of Yunnanilus with descriptions of a miniature species flock and six new species from China (Cypriniformes: Homalopteridae). Environmental Biology of Fishes 23 (1–2): 65–93.
132				Yunnanilus pleurotaenia (Regan, 1904)	Yunnan	Yangtze River	Regan CT (1904 ) On a collection of fishes made by Mr. John Graham at Yunnan Fu. Annals and Magazine of Natural History (Series 7) 13 (75) (20): 190–194.
133				Yunnanilus pulcherrimus Yang, Chen & Lan, 2004	Yunnan	Red River	Yang JX, Chen YR, Lan JH (2004) The discovery of two new species of the unique plateau noemacheilids in Guangxi and its significance in zoogeography. Guangxi Aquatic Product Science and Technology 2004 (3): 1–7. [In Chinese]
134			Oreonectes	Oreonectes guananensis Yang, Wei, Lan & Yang, 2011	Guangxi	Liujiang River	Yang Q, Wei ML, Lan JH, Yang Q (2011) A new species of the genus Oreonectes (Balitoridae) from Guangxi, China. Journal of Guangxi Normal University 2011 29 (1): 72–75. [In Chinese]
135				Oreonectes luochengensis Yang, Wu, Wei & Yang, 2011	Guangxi	Liujiang River	Yang J, Wu TJ, Wei RF, Yang JX (2011)A new loach, Oreonectes luochengensis sp. nov. (Cypriniformes: Balitoridae) from Guangxi, China. Zoological Research 32 (2): 208–211. [In Chinese]
136				Oreonectes polystigmus Du, Chen & Yang, 2008	Guangxi	Guijiang River; Hejiang River	Du LN, Chen XY, Yang JX (2008) A review of the nemacheilinae genus Oreonectes günther with descriptions of two new species (teleostei: balitoridae). Zootaxa 1729: 23–36.
137			Troglonectes	Troglonectes barbatus (Gan, 2013)	Guangxi	Liujiang River	Lan JH, Gan X, Wu TJ, Yang J (2013) Cave Fishes of Guangxi, China. Science Press, Beijing. [In Chinese]
138				Troglonectes daqikongensis (Deng, Wen, Xiao & Zhou, 2016)	Guizhou	Liujiang River	Deng H, Wen H, Xiao N, Zhou J (2016) A new blind species of the cave genus Oreonectes from Guizhou, China (Nemacheilinae). ZooKeys 637: 47–59. https://doi.org/10.3897/zookeys.637.10202
139				Troglonectes elongatus (Tang, Zhao & Zhang, 2012)	Guangxi	Longjiang River	Tang L, Zhao YH, Zhang CG (2012) A new blind loach, Oreonectes elongatus sp. nov. (Cypriniformes: Balitoridae) from Guangxi, China. Environmental Biology of Fishes 93 (4): 483–490. https://doi.org/10.1007/s10641-011-9943-7
140				Troglonectes furcocaudalis (Zhu & Cao, 1987)	Guangxi	Liujiang River	Zhu SQ, Cao WX (1987) The noemacheiline fishes from Guangdong and Guangxi with descriptions of a new genus and three new species (Cypriniformes: Cobitidae) Acta Zootaxonomica Sinica 12 (3): 323–331.[In Chinese]
141				Troglonectes hechiensis Zhao, Liu, Du & Luo, 2021	Guangxi	Longjiang River	Zhao LX, Liu JH, Du LN, Luo FG (2021) A new loach species of Troglonectes (Teleostei: Nemacheilidae) from Guangxi, China. Zoological Research 42 (4): 423–427. https://doi.org/10.24272/j.issn.2095-8137.2021.028
142				Troglonectes huanjiangensis (Yang, Wu & Lan, 2011)	Guangxi	Pearl River	Yang J, Wu TJ, Lan JH (2011) A new blind loach, Triplophysa huanjiangensis (Teleostei: Balitoridae), from Guangxi, China. Zoological Research 32 (5): 566–571.[In Chinese]
143				Troglonectes lihuensis (Wu, Yang & Lan, 2012)	Guangxi	Pearl River	Wu TJ, Yang J, Lan JH (2012) A new blind loach Triplophysa lihuensis sp. nov. (Teleostei: Balitoridae) from Guangxi, China. Zoological Studies 51 (6): 874–880.
144				Troglonectes lingyunensis (Liao, Wang & Luo, 1997)	Guangxi	Pearl River	Liao JW, Wang DH, Luo ZF (1997) A new species and a new subspecies of Schistura from Guangxi and Guizhou, China (Cypriniformes: Cobitidae: Noemacheilinae) Acta Academiae Medicinae Zunyi 20 (2-3): 4–6. [In Chinese]
145				Troglonectes longibarbatus (Chen, Yang, Sket & Aljancic, 1998)	Guizhou	Pearl River , Liujiang River	Chen YR, Yang JX, Sket B, Aljancic G (1998) A new blind cave loach of Paracobitis with comment on its characters evolution. Zoological Research 19 (1): 59–63. [In Chinese]
146				Troglonectes macrolepis (Huang, Du, Chen & Yang, 2009)	Guangxi	Pearl River, Liujiang River	Huang AM, Du LN, Chen XY, Yang JX (2009) Oreonectes macrolepis, a new Nemacheiline loach of genus Oreonectes (Balitoridae) from Guangxi, China. Zoological Research 30 (4): 445–448. [In Chinese]
147				Troglonectes maolanensis (Li, Ran & Chen, 2006)	Guizhou	Pearl River	Li WX, Ran JC, Chen HM (2006) A new species of Paracobitis from Guizhou, China. Journal of Zhanjiang Ocean University 26 (4): 1–2. [In Chinese]
148				Troglonectes microphthalmus (Du, Chen & Yang, 2008)	Guangxi	Liujiang River, Liujiang River	Du LN, Chen XY, Yang JX (2008) A review of the nemacheilinae genus Oreonectes günther with descriptions of two new species (Teleostei: Balitoridae). Zootaxa 1729: 23–36.
149				Troglonectes shuilongensis (Deng, Xiao, Hou & Zhou, 2016)	Guizhou	Liujiang River, Liujiang River	Deng HQ, Xiao N, Hou XF, Zhou J (2016) A new species of the genus Oreonectes (Cypriniformes: Nemacheilidae) from Guizhou, China. Zootaxa 4132 (1): 143–150.
150				Troglonectes translucens (Zhang, Zhao & Zhang, 2006)	Guangxi	Hongshuihe River	Zhang ZL, Zhao YH, Zhang CG (2006) A new blind loach, Oreonectes translucens (Teleostei: Cypriniformes: Nemacheilinae), from Guangxi, china. Zoological Studies 45(4)): 611–615.
151				Troglonectes retrodorsalis (Lan, Yang & Chen, 1995)	Guangxi, Guizhou	Hongshuihe River	Lan JH, Yang JX, Chen YR (1995) Two new species of the subfamily Nemacheilinae from Guangxi, China (Cypriniformes: Cobitidae) Acta Zootaxonomica Sinica 20 (3): 366–372. [In Chinese]
152			Karstsinnectes	Karstsinnectes acridorsalis (Lan, 2013)	Guangxi	Hongshuihe River	Lan JH, Yang JX, Chen YR (1995) Two new species of the subfamily Nemacheilinae from Guangxi, China (Cypriniformes: Cobitidae) Acta Zootaxonomica Sinica 20 (3): 366–372. [In Chinese]
153				Karstsinnectes anophthalmus (Zheng, 1981)	Guangxi	Zuojiang River; Youjiang River	Zheng PS (1981) Freshwater fishes of Guangxi Province. Quangxi People's Publishers. [In Chinese]
154				Karstsinnectes parvus (Zhu & Zhu, 2015)	Guangxi	Zuojiang River	Zhu Y, Zhu DG (2015) Description of a new species of the genus Heminoemachilus (Teleostei: Balitoridae) in Guangxi, China. Journal of Guangdong Ocean University 2014 (6): 18–21. [In Chinese]
155				Karstsinnectes hyalinus (Lan, Yang & Chen, 1996)	Guangxi	Hongshuihe River	Lan JH, Yang JX, Chen YR (1996) One new species of cavefish from Guangxi (Cypriniformes: Cobitidae). Zoological Research 17 (2): 109–112. [In Chinese]
156			Homatula	Homatula posterodorsalus (Li, Ran & Chen, 2006)	Guangxi	Pearl River	Li WX, Ran JC, Chen HM (2006) A new species of blind loach of Paracobitis from Guangxi, China (Cypriniformes: Cobitidae). Guangxi Shifan Daxue Xuebao Ziran Kexue Ban 24 (3): 81–82. [In Chinese]
157			Paranemacheilus	Paranemacheilus genilepis Zhu, 1983	Guangxi	Zuojiang River	Zhu SQ (1983) A new genus and species of Nemachilinae (Pisces: Cobitidae) from China. Acta Zootaxonomica Sinica 8 (3): 311–313. [In Chinese]
158				Paranemacheilus pingguoensis Gan 2013	Guangxi	Youjiang River	Lan JH, Gan X, Wu TJ, Yang J (2013) Cave Fishes of Guangxi, China. Science Press, Beijing. [In Chinese]
159				Paranemacheilus jinxiensis (Zhu, Du & Chen, 2009)	Guangxi	Zuojiang River	Zhu Y, Du LN, Chen XY, Yang JX (2009) A new Nemacheiline loach of genus Yunnanilus (Balitoridae) from Guangxi, China——Yunnanilus jinxiensis. Zoological Research 30 ( 2): 195–198. [In Chinese]
160				Paranemacheilus zhengbaoshani (Zhu & Cao, 1987)	Guangxi	Hongshuihe River	Zhu SQ, Cao WX (1987) The noemacheiline fishes from Guangdong and Guangxi with descriptions of a new genus and three new species (Cypriniformes: Cobitidae). Acta Zootaxonomica Sinica 12 (3): 323–331. [In Chinese]
161			Claea	Claea dabryi (Sauvage, 1874)	Guizhou	Yangtze River	Sauvage HE (1874) Notices ichthyologiques[With subtitles I-VI.]. Revue et Magasin de Zoologie (Sér3) [1874]: 332–340.
162		Cobitidae	Protocobitis	Protocobitis anteroventris Lan, 2013	Guangxi	Hongshui River	Lan JH, Gan X, Wu TJ, Yang J (2013) Cave Fishes of Guangxi, China. Science Press, Beijing. [In Chinese]
163				Protocobitis polylepis Zhu, Lü, Yang & Zhang 2008	Guangxi	Youjiang River	Zhu Y, LüYJ, Yang JX, Hang SZ (2008) A new blind underground species of the genus Protocobitis (Cobitidae) from Guangxi, China. Zoological Research 29 (4): 452–454. [In Chinese]
164				Protocobitis typhlops Yang & Chen 1993	Guangxi	Hongshui River	Yang JX, Chen YR (1993) The cavefishes from Duan, Guangxi, China with comments on their adaptations to cave habits. Proceedings of the XI International Congress Speleology (Beijing, China): 124–126. [In Chinese]
165			Bibarba	Bibarba anteroventris Lan, 2013	Guangxi	Hongshui River	Lan JH, Gan X, Wu TJ, Yang J (2013) Cave Fishes of Guangxi, China. Science Press, Beijing. [In Chinese]
166				Bibarba parvoculus Wu, Yang & Xiu, 2015	Guangxi	Pearl River	Wu TJ, Yang J, Xiu LH (2015) A new species of Bibarba (Teleostei: Cypriniformes: Cobitidae) from Guangxi, China. Zootaxa 3905 (1): 138-144. https://doi.org/10.11646/zootaxa.3905.1.9
167			Paralepidocephalus	Paralepidocephalus translucens Liu, Yang & Chen, 2016	Yunnan	Nanpanjiang River	Liu SW, Yang JX, Chen XY (2016) Paralepidocephalus translucens, a new species of loach from a cave in eastern Yunnan, China (Teleostei: Cobitidae). Ichthyological Exploration of Freshwaters 27(1):61–66.
168				Paralepidocephalus guishanensis Li , 2004	Yunnan	Nanpanjiang River	Li WX (2004) The three new species of Cobitidae from Yunnan, ChinaJournal of Jishou University (Natural Science Edition) 25 (3): 93–96. [In Chinese]
169				Paralepidocephalus yui Tchang,1935	Yunnan	Nanpanjiang River	Tchang TL (1935) A new genus of loach from YunnanBulletin of the Fan Memorial Institute of Biology, Peiping (Zoology Series) 6(1): 17–19.
170	Siluriformes	Amblycipitidae	Xiurenbagrus	Xiurenbagrus dorsalis Xiu, Yang & Zheng, 2014	Guangxi	Hejiang River	Xiu L, Yang J, Zheng H (2014) An extraordinary new blind catfish, Xiurenbagrus dorsalis (Teleostei: Siluriformes: Amblycipitidae), from Guangxi, China. Zootaxa 3835(3): 376–380. https://doi.org/10.11646/zootaxa.3835.3.7
