# Supplementary material for: ﻿Balitoraanlongensis, the first cavefish species of the genus Balitora (Teleostei, Balitoridae) from Guizhou Province, southwest China
Source: Zookeys. 2023 Nov 28;1185:21–42. doi: 10.3897/zookeys.1185.108545 (PMC10698868; doi:10.3897/zookeys.1185.108545)
Supplement: Supplementary material 2 — Specific primers used to amplify two mitochondrial and three nuclear genes [file zookeys-1185-021_article-108545__-s002.xlsx]

## Sheet: Table S2
Marker	Primer name and sequence (5'-3')	Annealing temp (ºC)	Source
Cyt b	F14724: GACTTGAAAAACCACCGTTG	54ºC	Xiao et al., 2001
	R15915: CTCCGATCTCCGGATTACAAGAC
COI	F1: CCTACCTGTGGCAATCACRCGC	54ºC	Liu et al., 2012
	R1: GTGAATAGGGGGAATCAGTG
RAG1	F1: GCTGCAGTCAGTACCACAAGATGT	53°C	Chen et al., 2008
	R1: GATACTTGGAGGTGTAGAGCCAGT
IRBP	IRBP101Fd: TCMTGGACAAYTACTGCTCACC	53°C	Liu et al., 2012
	IRBP1001Rb: GGAAATGCATAGTTGTCTGCAA
EGR2B	EGR2B–F: GAGGGCGTGATCAACATCGT	55ºC	This study
	EGR2B–R: CAAACTTTCTCCCGCAGAAGTC
Liu SQ, Mayden RL, Zhang JB, Yu D, Tang QY, Deng X, Liu HZ (2012) Phylogenetic relationships of the Cobitoidea (Teleostei: Cypriniformes) inferred from mitochondrial and nuclear genes with analyses of gene evolution. Gene 508: 60–72. https://doi.org/10.1016/j.gene.2012.07.040 Chen WJ, Miya M, Saitoh K, Mayden RL (2008) Phylogenetic utility of two existing and four novel nuclear gene loci in recon…
